# Supplementary material for: Synthetic aptamer mechanoreceptors enable cell-specific force sensing and temporal control via DNA circuits
Source: Nat Commun. 2026 Mar 15;17:2492. doi: 10.1038/s41467-026-70765-w (PMC12992700; doi:10.1038/s41467-026-70765-w)
Supplement: Supplementary file 4 — Source Data [file 41467_2026_70765_MOESM4_ESM.xlsx]

## Sheet: Fig. 2
Fig. 2b				Fig. 2c				Fig. 2d				Fig. 2e
AS1411	Random	Null		AS1411	Random	Null		Distance (um)	RRX	Atto488		Non-treated	Endostatin
103.735	34.0707	-9.31825		2125.48	1571.43	2273.82		0	394	214		75.9475	84.06
58.4688	23.8942	-12.4195		909.177	945.586	1206.63		0.0968	371.335	190.413		108.53	33.58
91.0817	18.216	8.38975		910.742	912.175	1298.02		0.1936	404.573	193.313		64.2225	30.6575
72.9785	98.6522	2.6995		751.085	2512.64	1715.12		0.2903	459.24	203.889		79.9275	207.68
105.763	15.4367	7.38725		1918.92	1663.04	1398.48		0.3871	457.213	215.542		87.585	197.25
100.401	49.9132	-6.794		1434.48	1906.82	712.943		0.4839	409.747	218.801		75.74	68.28
113.103	99.939	-0.71125		2607.22	3195.98	1049.11		0.5807	400.666	203.99		117.252	51.635
17.1962	25.1795	-12.6695		357.586	1289.54	1948.68		0.6775	369.053	218.349		87.3375	51.8375
92.643	89.3245	-1.9745		822.422	1073.45	1905.54		0.7743	409.375	201.657		128.43	105.153
97.4673	44.8645	-14.951		5678.51	1509.36	1610.09		0.871	456.645	197.25		121.205	42.215
53.4408	27.8805	22.8815		864.142	1307.77	800.167		0.9678	456	217.581		93.0225	35.565
106.852	41.1465	-1.188		1266.79	1609.77	1206.15		1.0646	440.917	230.062		72.295	44.1425
43.84	26.4492	-18.8723		543.142	652.275	1704.51		1.1614	475.116	227.033		57.7275	51.4675
116.095	54.7685	15.489		1409.62	2015.55	902.471		1.2582	522.227	224.94		86.58	70.085
70.664	17.494	-3.644		1086.86	1440.66	1614.37		1.3549	526.276	227.014		109.055	83.275
136.793	36.566	-22.0033		1044.58	1150.08	704.41		1.4517	523.681	234.378		100.722	39.115
101.222	40.443	21.2065		1640.5	731.087	805.571		1.5485	581.319	232.508		62.7	71.805
90.2345	48.885	-1.446		2201.76	1392.84	2394.41		1.6453	524.674	264.135		71.9125	38.555
74.16	15.6669	5.24325		1443.33	1263.4	1072.9		1.7421	506.685	238.845		43.33	48.6725
46.78	3.0147	28.706		1375.35	983.325	798.677		1.8389	511.013	252.305		66.9175	80.27
50.565	3.00418	6.6155		1443.15	1717.4	1571.03		1.9356	450.601	215.211		71.5925	65.8775
71.83	4.3437	15.7775		1628.06	2329.54	908.175		2.0324	466.079	238.584		66.735	32.9975
31.3875	1.14348	-22.2573		1539.81	2121.18	1111.73		2.1292	509.134	246.713		61.095	55.51
43.7975	0.3901	50.235		2217.94	1443.12	2999.62		2.226	486.443	241.558		97.5375	37.08
46.63	-4.01428	40.7475		1770.43	1475.02	1607.83		2.3228	476.618	241.529		74.5025	44.35
36.6325	4.18888	24.275		2502.45	1959.08	1593.83		2.4196	450.29	219.394		78.685	108.108
20.8325	-0.7718	35.525		2230.38	2636.36	1812.82		2.5163	448.011	238.64		86.025	41.955
52.765	-1.90605	26.5425		2011.37	1495.68	1407.2		2.6131	420.973	250.098		65.815	24.49
26.57	-0.52723	11.4525		1639.67	1525.75	2062.89		2.7099	408.582	251.03		63.115	65.095
69.465	-2.21953	11.035		2505.96	2203.61	1446.34		2.8067	418.432	247.957		69.9275	22.535
44.47	-4.52115	18.3625		1950.48	1870.5	2653.53		2.9035	424.842	260.248		32.555	44.385
44.45	-2.4161	1.4975		2379.96	1841.64	953.18		3.0002	410.922	256.964		42.1275	122.19
47.8475	0.914175	11.83		2310.37	2181.43	1738.57		3.097	420.01	256.764		68.5125	48.3475
34.945	-0.94178	12.2075		1498.97	1191.31	1332.23		3.1938	421.678	264.059		69.3925	46.135
58.41	13.548	13.9575		1508.55	1645.38	1833.81		3.2906	447.083	245.627		58.605	29.1
39.0075	-0.9754	16.885		1641.5	2310.24	2392.61		3.3874	432.998	248.341		84.8525	38.59
45.255	1.56	15.7775		1536.97	932.54	937.71		3.4842	471.526	252.141		56.29	18.255
55.645	1.395	11.8875		1983.46	1166.9	1640.31		3.5809	458.755	268.017		43.565	48.43
62.75	-0.06	7.8375		1493.82	1049.19	1621.42		3.6777	460.545	265.45		59.4225	64.295
52.24	-0.08	15.03		1799.8	1377.58	1394.09		3.7745	499.308	258.708		83.455	20.955
51.6325	4.2475	16.0125		1734.54	1200.86	2034.27		3.8713	516.562	240.194		59.105	58.2575
54.66	3.355	15.9625		2006.98	1977.96	1277.2		3.9681	651.93	274.967		84.5725	74.195
55.8675	2.84	10.7675		1129.93	1390.05	1014.14		4.0648	715.695	302.512		72.57	57.6175
65.5275	15.16	12.6425		1013.13	2506.61	1194.23		4.1616	674.326	283.105		60.6425	60.83
77.3825	5	4.3825		1548.56	1135.95	1270.2		4.2584	712.226	291.52		67.565	39.7775
57.3925	4.8475	5.965		1235.57	1971.8	1351.1		4.3552	737.757	291.993			42.77
67.8075	5.095	8.865		1871.42	1399.83	1771.76		4.452	722.246	346.741			67.7425
99.1475	4.675	11.6		1541.75	1529.71	1281.66		4.5488	687.816	336.23			72.685
43.0975	2.1975	17.4		1886.99	2194.89	2112.89		4.6455	649.921	357.368			75.9575
62.68	0.765	14.6325		1401.05	1856.06	955.09		4.7423	624.256	349.654			56.885
80.045	8.6775	13.355		1760.51	1652.09	966.63		4.8391	646.646	335.046			43.385
32.4525	-0.5225	12.58		914.83	1066.31	1510.23		4.9359	685.612	337.751			47.615
45.875	4.965	19.535		1119.01	2044.2	2335.96		5.0327	733.155	376.298			41.215
51.3575	8.075	18.9025		1667.94	2141.25	1387.54		5.1295	807.978	381.711			30.6375
								5.2262	921.818	358.376
								5.323	987.592	344.204
								5.4198	1026.33	333.087
								5.5166	987.199	360.82
								5.6134	953.235	358.43
								5.7101	1066.65	385.757
								5.8069	1006.75	366.445
								5.9037	975.179	396.752
								6.0005	912.889	391.907
								6.0973	894.099	398.464
								6.1941	886.735	369.643
								6.2908	854.48	372.35
								6.3876	816.962	390.977
								6.4844	785.214	365.455
								6.5812	776.378	370.809
								6.678	706.513	353.323
								6.7747	679.003	346.62
								6.8715	733.173	333.414
								6.9683	761.496	325.549
								7.0651	684.324	341.142
								7.1619	673.983	333.206
								7.2587	706.028	301.722
								7.3554	699.477	291.139
								7.4522	647.744	295.013
								7.549	583.402	292.871
								7.6458	575.776	338.263
								7.7426	560.73	302.771
								7.8394	602.656	288.142
								7.9361	647.287	263.362
								8.0329	630.426	291.662
								8.1297	546.211	264.015
								8.2265	558.787	291.744
								8.3233	530.603	259.174
								8.42	543.017	249.823
								8.5168	565.023	261.765
								8.6136	529.531	247.125
								8.7104	553.203	231.463
								8.8072	518.05	258.895
								8.904	533.851	254.742
								9.0007	501.323	237.995
								9.0975	472.287	254.519
								9.1943	467.638	250.947
								9.2911	480.507	238.285
								9.3879	437.117	248.699
								9.4846	396.239	245.638
								9.5814	449.362	243.726
								9.6782	453.602	244.622
								9.775	433.923	251.528
								9.8718	434.105	240.832
								9.9686	481.002	247.082
								10.0653	409.72	236.261
								10.1621	406.886	259.875
								10.2589	411.039	236.211
								10.3557	433.805	244.925
								10.4525	379.243	240.764
								10.5493	410.13	258.043
								10.646	463.509	240.446
								10.7428	498.756	217.371
								10.8396	532.876	237.967
								10.9364	551.543	230.971
								11.0332	553.671	213.563
								11.1299	530.22	218.492
								11.2267	492.698	221.775
								11.3235	474.598	219.677
								11.4203	448.483	231.669
								11.5171	420.226	247.649
								11.6139	433.43	253.359
								11.7106	461.841	287.08
								11.8074	517.62	263.543
								11.9042	466.61	252.006
								12.001	483.254	234.97
								12.0978	472.199	275.601
								12.1945	519.129	280.951
								12.2913	478.519	259.826
								12.3881	473.444	264.629
								12.4849	505.142	258.688
								12.5817	518.158	249.631
								12.6785	489.897	278.464
								12.7752	459.886	283.225
								12.872	457.802	275.436
								12.9688	461.723	265.678
								13.0656	500.883	244.768
								13.1624	515.646	266.838
								13.2592	523.124	287.644
								13.3559	541.43	302.921
								13.4527	541.427	294.138
								13.5495	551.426	267.281
								13.6463	582.244	260.89
								13.7431	566.068	276.643
								13.8398	571.568	287.98
								13.9366	519.313	302.74
								14.0334	513.087	282.378
								14.1302	561.003	272.734
								14.227	601.318	293.531
								14.3238	595.044	263.867
								14.4205	566.045	227.9
								14.5173	524.177	253.603
								14.6141	501.606	270.938
								14.7109	535.641	272.501
								14.8077	529.216	260.142
								14.9045	487.233	260.05
								15.0012	467.405	260.806
								15.098	481.077	243.563
								15.1948	510.88	225.16
								15.2916	491.191	239.838
								15.3884	493.117	245.434
								15.4851	467.257	245.678
								15.5819	463.942	264.556
								15.6787	474.336	237.377
								15.7755	495.552	244.179
								15.8723	415.553	231.965
								15.9691	439.861	224.758
								16.0658	466.484	217.562
								16.1626	505.828	229.945
								16.2594	570.173	232.323
								16.3562	644.773	225.092
								16.453	600.521	229.217
								16.5497	608.786	223.394
								16.6465	582.745	251.857
								16.7433	523.228	278.027
								16.8401	531.067	267.403
								16.9369	511.757	249.615
								17.0337	473.466	238.189
								17.1304	515.801	257.542
								17.2272	524.955	242.901
								17.324	518.902	212.576
								17.4208	551.387	198.048
								17.5176	561.68	208.429
								17.6143	538.684	216.173
								17.7111	496.131	210.734
								17.8079	465.008	213.694
								17.9047	438.391	222.452
								18.0015	432.303	195.911
								18.0983	422.124	228.759
								18.195	442.27	208.929
								18.2918	427.832	227.949
								18.3886	444.535	228.643
								18.4854	463.473	218.083
								18.5822	487.475	192.115
								18.679	480.677	201.451
								18.7757	514.735	226.405
								18.8725	536.534	227.03
								18.9693	551.27	214.753
								19.0661	565.931	235.072
								19.1629	586.714	247.536
								19.2596	586.255	241.382
								19.3564	610.723	239.648
								19.4532	609.857	248.877
								19.55	587.211	252.555
								19.6468	561.114	254.314
								19.7436	516.176	269.939
								19.8403	494.254	298.712
								19.9371	463.765	261.58
								20.0339	505.05	278.6
								20.1307	460.154	251.928
								20.2275	468.666	275.303
								20.3242	466.834	229.412
								20.421	451.49	278.083
								20.5178	455.892	253.012
								20.6146	475.895	247.819
								20.7114	496.331	240.508
								20.8082	553.21	228.408
								20.9049	537.276	241.07
								21.0017	528.697	230.515
								21.0985	520.836	242.699
								21.1953	480.947	230.384
								21.2921	515.566	228.11
								21.3889	528.011	255.267
								21.4856	471.888	233.546
								21.5824	450.537	217.724
								21.6792	478.802	230.4
								21.776	487.331	208.815
								21.8728	506.343	225.982
								21.9695	552.131	224.291
								22.0663	488.143	252.672
								22.1631	485.326	232.572
								22.2599	517.145	227.789
								22.3567	501.796	232.276
								22.4535	512.205	219.723
								22.5502	489.847	223.407
								22.647	516.519	218.268
								22.7438	522.462	197.731
								22.8406	496.473	218.301
								22.9374	504.289	230.224
								23.0341	488.825	261.34
								23.1309	462.863	258.09
								23.2277	441.595	248.077
								23.3245	423.968	261.481
								23.4213	419.635	248.943
								23.5181	407.514	250.8
								23.6148	420.311	257.709
								23.7116	427.792	231.643
								23.8084	471.117	226.586
								23.9052	455.425	223.873
								24.002	432.194	226.089
								24.0988	393.169	222.96
								24.1955	392.913	227.573
								24.2923	452.524	233.91
								24.3891	453.139	221.413
								24.4859	454.723	240.783
								24.5827	476.201	227.17
								24.6794	493.35	240.198
								24.7762	464.6	228.24
								24.873	490.15	247.018
								24.9698	482.166	267.532
								25.0666	462.452	257.615
								25.1634	459.28	270.785
								25.2601	453.325	282.522
								25.3569	466.172	247.223
								25.4537	468.285	241.763
								25.5505	468.023	250.199
								25.6473	489.726	225.627
								25.744	498.48	228.365
								25.8408	514.786	269.421
								25.9376	501.703	267.349
								26.0344	511.355	258.469
								26.1312	526.157	252.527
								26.228	526.056	273.976
								26.3247	541.026	299.932
								26.4215	584.244	239.068
								26.5183	580.453	255.543
								26.6151	568.258	298.176
								26.7119	617.514	281.584
								26.8087	597.592	286.879
								26.9054	569.875	264.002
								27.0022	570.175	290.45
								27.099	550.699	291.002
								27.1958	526.939	287.997
								27.2926	496.495	301.068
								27.3893	518.267	300.348
								27.4861	604.085	303.816
								27.5829	688.003	294.65
								27.6797	653.805	275.259
								27.7765	668.814	296.887
								27.8733	650.743	321.763
								27.97	633.854	322.725
								28.0668	611.705	306.885
								28.1636	684.614	282.778
								28.2604	665.418	299.247
								28.3572	685.583	288.783
								28.454	625.936	326.91
								28.5507	629.255	376.978
								28.6475	633.787	303.163
								28.7443	652.721	275.637
								28.8411	705.58	293.239
								28.9379	717.924	305.221
								29.0346	725.382	274.195
								29.1314	769.414	270.253
								29.2282	739.69	284.56
								29.325	681.374	311.714
								29.4218	687.672	327.816
								29.5186	645.949	320.191
								29.6153	591.702	305.593
								29.7121	596.692	329.488
								29.8089	627.937	320.52
								29.9057	633.872	291.407
								30.0025	653.925	303.643
								30.0992	635.25	307.932
								30.196	594.702	319.327
								30.2928	571.895	332.876
								30.3896	519.89	352.269
								30.4864	676.23	388.457
								30.5832	684.873	336.799
								30.6799	741.154	343.917
								30.7767	821.188	339.839
								30.8735	858.908	327.172
								30.9703	884.06	338.878
								31.0671	878.539	343.414
								31.1639	897.397	336.458
								31.2606	908.348	347.748
								31.3574	934.94	345.074
								31.4542	942.41	369.128
								31.551	911.009	352.789
								31.6478	853.801	331.132
								31.7445	826.865	337.441
								31.8413	788.879	371.136
								31.9381	755.322	368.67
								32.0349	765.575	347.572
								32.1317	923.676	370.77
								32.2285	958.279	332.263
								32.3252	1089.85	370.208
								32.422	1034.63	344.131
								32.5188	976.379	357.059
								32.6156	923.026	346.494
								32.7124	886.107	338.929
								32.8091	844.426	358.649
								32.9059	811.105	360.349
								33.0027	763.212	380.788
								33.0995	742.391	372.95
								33.1963	776.416	334.5
								33.2931	833.482	326.581
								33.3898	834.291	322.16
								33.4866	842.174	331.299
								33.5834	790.075	315.07
								33.6802	751.178	300.296
								33.777	761.807	338.127
								33.8737	748.985	306.291
								33.9705	704.651	309.855
								34.0673	672.102	322.935
								34.1641	622.182	322.421
								34.2609	675.295	347.496
								34.3577	674.584	322.017
								34.4544	658.953	317.72
								34.5512	664.764	287.794
								34.648	634.984	319.93
								34.7448	601.7	318.628
								34.8416	541.78	277.494
								34.9384	584.363	304.456
								35.0351	556.837	326.574
								35.1319	493.747	308.34
								35.2287	505.256	284.072
								35.3255	528.668	269.742
								35.4223	505.59	274.135
								35.519	503.183	250.877
								35.6158	529.091	225.291
								35.7126	492.505	227.32
								35.8094	422.652	238.638
								35.9062	469.726	243.962
								36.003	489.511	248.453
								36.0997	520.644	272.706
								36.1965	504.828	263.335
								36.2933	476.586	228.241
								36.3901	485.419	266.923
								36.4869	502.923	229.762
								36.5836	506.283	213.805
								36.6804	497.182	190.848
								36.7772	492.162	191.547
								36.874	466.984	203.018
								36.9708	461.166	206.496
								37.0676	426.19	210.547
								37.1643	430.646	210.036
								37.2611	428.609	219.33
								37.3579	421.932	216.39
								37.4547	415.824	228.071
								37.5515	439.568	236.135
								37.6483	471.406	222.522
								37.745	479.043	205.685
								37.8418	474.64	194.891
								37.9386	439.106	203.499
								38.0354	397.862	200.584
								38.1322	375.284	216.794
								38.2289	414.249	193.23
								38.3257	408.758	201.139
								38.4225	403.845	166.966
								38.5193	320.785	189.377
								38.6161	427.807	191.165
								38.7129	404.045	219.049
								38.8096	380.475	205.409
								38.9064	390.347	204.489
								39.0032	406.877	207.546
								39.1	374.768	216.663
								39.1968	391.68	235.385
								39.2935	414.314	224.407
								39.3903	437.48	204.75
								39.4871	444.89	197.152
								39.5839	416.656	184.576
								39.6807	392.524	179.785
								39.7775	360.991	188.805
								39.8742	340.695	173.851
								39.971	293.202	171.88
								40.0678	323.782	182.327
								40.1646	334.65	194.039
								40.2614	291.087	225.21
								40.3582	308.625	211.696
								40.4549	317.657	212.101
								40.5517	324.329	198.426
								40.6485	392.187	194.641
								40.7453	393.59	200.474
								40.8421	367.714	214.482
								40.9388	404.703	193.85
								41.0356	356.177	197.706
								41.1324	353.481	201.929
								41.2292	360.954	219.348
								41.326	345.039	229.645
								41.4228	364.039	214.987
								41.5195	385.107	205.708
								41.6163	390.016	203.015
								41.7131	392.391	212.221
								41.8099	383.671	220.828
								41.9067	380.227	199.981
								42.0034	389.797	187.212
								42.1002	343.348	213.358
								42.197	345.24	206.997
								42.2938	338.554	210.163
								42.3906	326.929	234.875
								42.4874	346	233

## Sheet: Fig. 3
Fig. 3c					Fig. 3d					Fig. 3e					Fig. 3g			Fig. 3i
RGD Unzipping	RGD Shearing	AS1411 Unzipping	AS1411 Shearing		RGD Unzipping	RGD Shearing	AS1411 Unzipping	AS1411 Shearing		RGD Unzipping	RGD Shearing	AS1411 Unzipping	AS1411 Shearing		AS1411 unzipping	AS1411 shearing		Sgc8 unzipping	Sgc8 shearing
830.77	266.452	85.6136	20.0734		1273836	597893	234658	25043.5		1533.32	2243.9	2740.9	1247.6		17.0177	25.05		59.5195	1.016
702.79	175.81	47.659	30.9487		675416	268608	78529.6	76333.5		961.05	1527.83	1647.74	2466.45		47.5647	0.92375		137.421	4.867
904.327	177.648	54.8102	20.1374		1685024	638993	99864.6	33470.9		1863.29	3596.97	1822.01	1662.13		29.1235	2.5035		114.066	11.9415
375.624	289.835	40.2364	35.3106		521884	356613	74927.1	63201.4		1389.38	1230.4	1862.17	1789.87		1.4005	15.6255		49.4342	34.4775
406.962	191.382	50.2528	42.7803		619320	533000	89713.5	85023		1521.81	2785	1785.24	1987.43		54.2145	7.30775		169.408	-7.0945
498.962	336.89	47.5112	20.1499		406904	752053	91950.3	37695.1		815.5	2232.34	1935.34	1870.73		23.2415	9.75175		39.2377	5.56725
437.215	286.993	104.191	30.1629		582244	666104	167857	36924.6		1331.71	2320.98	1611.05	1224.17		14.1773	8.74025		141.264	19.6562
1089.67	488.567	107.9	74.2532		1013321	1073109	356218	132906		929.93	2196.44	3301.38	1789.91		70.6803	7.44325		97.1548	61.0045
920.903	534.935	87.6729	58.1361		1685500	945064	161990	86637		1830.27	1766.69	1847.66	1490.25		7.9585	12.2402		80.3197	1.9775
1094.95	233.655	56.8025	8.41883		980981	460359	82045	12939.1		895.91	1970.25	1444.39	1536.92		13.0255	9.68825		25.5418	45.2835
742.235	167.79	56.47	8.71123		819739	344659	58543	13417.7		1104.42	2054.11	1036.71	1540.27		51.8125	21.753		122.388	16.9505
479.6	378.64	39.4025	24.9407		738929	831138	77638.3	25969.7		1540.72	2195.06	1970.39	1041.26		18.5965	27.767		81.734	15.8755
787.308	236.24	70.4175	19.9221		945060	739530	138184	33290.3		1200.37	3130.42	1962.36	1671.03		17.659	28.072		86.603	2.9045
719.513	260.055	113.397	29.7925		1690459	1038925	175476	64750.9		2349.45	3995.02	1547.44	2173.39		45.288	23.6945		164.007	79.455
512.29	307.08	67.585	20.0161		675695	422072	106164	41959		1318.97	1374.47	1570.83	2096.26		11.2115	17.4495		70.655	67.8868
240.9	269.222	42.345	37.388		407670	995048	82958.9	58596		1692.28	3696.01	1959.12	1567.24		0.20925	16.0267		84.545	9.81125
484.533	449.45	80.225	38.1543		610719	1112730	88444.9	114475		1260.43	2475.76	1102.46	3000.32		2.3095	50.2687		92.3	28.5057
783.68	259.777	92.11	37.4851		646685	618416	195148	70190.3		825.19	2380.56	2118.64	1872.49		15.2402	17.1417		135.727	47.6547
349.01	135.71	62.48	91.5085		655102	266928	125515	104081		1877.03	1966.9	2008.88	1137.39		4.34025	2.05225		70.362	65.6628
154.357	71.8125	27.5425	0.358375		159102	349566	22230.1	308.351		1030.74	4867.76	807.12	860.414		23.933	33.9222		110.071	61.4537
285.358	87.855	77.11	11.8088		527027	226849	120908	31243.7		1846.9	2582.08	1567.99	2645.79		42.556	0.48575		155.055	1.56775
170.09	133.113	103.26	25.8876		224980	303724	120772	45422.9		1322.71	2281.71	1169.59	1754.62		39.1972	37.2208		82.717	31.511
289.298	80.625	104.877	5.4603		384757	274892	108888	10291.6		1329.97	3409.51	1038.24	1884.81		0.3915	27.5682		55.93	14.7097
260.202	139.32	125.153	5.28845		286915	293894	158697	10445.6		1102.66	2109.49	1268.03	1975.17		28.9333	26.1943		99.788	-6.354
261.808	158.847	163.28	3.9395		375998	297942	199038	7669.31		1436.16	1875.65	1219	1946.77		1.12375	10.4055		78.977	-3.2055
228.335	140.553	178.885	3.64065		276603	626742	247978	4878.55		1211.39	4459.13	1386.24	1340.02		7.93475	13.5135		74.7002	3.8785
289.348	158.222	159.48	24.3753		416750	350532	354958	31703.7		1440.31	2215.44	2225.72	1300.65		3.05175	6.4225		56.7062	11.1595
281.793	245.278	89.745	139.907		551127	770645	128817	158801		1955.79	3141.93	1435.37	1135.04		15.0838	15.9695		77.4993	20.8798
492.243	156.282	123.775	23.9975		327366	352425	176360	33494.3		665.05	2255.05	1424.84	1395.74		-3.7325	24.3085		68.2232	0.02075
392.505	190.43	98.5525	66.145		777627	461711	168884	127366		1981.19	2424.57	1713.64	1925.55		44.0318	7.5055		209.978	0.93175
629.16	125.195	100.237	31.6075		871154	305064	147813	63893.6		1384.63	2436.71	1474.63	2021.47		-2.28325	10.0925		146.244	3.31175
436.642	182.317	62.9925	48.81		748672	374052	125320	54748.7		1714.61	2051.65	1989.44	1121.67		2.9425	12.6233		69.7755	28.8128
418.305	117.873	96.885	7.62		544056	349155	119327	8451.72		1300.62	2962.14	1231.64	1109.15		14.8375	11.4663		50.966	-4.74325
415.772	233.825	125.927	35.3525		549560	615502	179089	37966.1		1321.78	2632.32	1422.16	1073.93		0.5905	23.2913		106.054	21.1088
322.368	151.135	108.728	68.4525		565774	364470	154967	63112.5		1755.06	2411.55	1425.28	921.99		36.192	27.1593		75.191	-2.333
516.778	141.07	95.83	78.545		881162	218556	117607	95044.9		1705.11	1549.27	1227.25	1210.07		-1.926	3.80275		100.94	17.6
408.413	337.058	117.112			458815	499819	269593			1123.41	1482.89	2302.01			20.121	12.9697		115.829	-4.318
368.223	314.863	96.36			545805	560915	235295			1482.27	1781.46	2441.84			13.5998	6.75775		101.309	-0.861
298	245.11	76.8334			679234	565128	86577.7			2279.31	2305.61	1126.82			40.8317	13.2797		200.836	-0.78025
378.642	215.368	49.7226			419903	497598	82376.5			1108.97	2310.46	1656.72			11.3897	24.6378		118.071	1.88675
207.827	290.35	74.6168			349873	633852	88574.1			1683.48	2183.06	1187.05			43.8918	7.45375		106.117	12.4808
281.397	247.352	79.2301			366008	616704	104632			1300.68	2493.22	1320.61			-3.54875	23.7718		110.384	-2.22525
296.973	234.52	67.47			360450	486376	158976			1213.75	2073.92	2356.24			46.6718	6.26375		78.4958	12.4672
280.18	227.15	64.8988			489903	447912	125116			1748.53	1971.88	1927.87			28.2467	11.0055		95.4567	3.22725
248.817	175.282	135.942			350800	637487	276658			1409.87	3636.91	2035.12			55.2998	-0.05		33.618	16.3773
231.055	213.02				469130	536644				2030.38	2519.22				37.9057	17.3005		73.65	22.9665
178.602	261.027				220372	580207				1233.87	2222.78				2.36725	17.5595		77.835	26.9815
325.03					490990					1510.6					29.7733	7.46125		-3.3685	0.12725
380.345					772431					2030.87					24.9773	4.94225		68.9875	-3.24775
															16.2572	10.9023		119.544	-6.31025
															-1.73625	13.2342		33.0545	7.22575
															3.5135	-0.18425		47.3295	62.4727
															51.9928	4.17025		80.2715	7.13125
															25.2972	13.2172		50.6295	32.7972
															36.4763	17.1812		142.042	58.1812
															64.0643	8.18725		111.416	14.3415
															64.0798	21.7667		65.0463	1.0505
															-0.70475	19.2497		8.31725	-2.7475
															-1.37675	6.3025		-4.14275	42.1735
															13.546	14.3695		45.2968	25.0295
															4.402	7.93525		47.4967	8.48425
															18.473	6.23725		87.9977	-2.779
															12.3808	6.91725		101.344	5.49025
															18.983	8.49025		107.296	19.4073
															2.88	6.8335		102.67	28.5392
															7.40225	17.3655		26.3755	59.8342
															24.1227	-5.2025		103.305	26.9013
															31.0907			131.851	-7.16775
																		150.634
																		30.3732
																		52.5312

## Sheet: Fig. 4
Fig. 4b					Fig. 4d					Fig.4f				Fig.4h					Fig. 4j				Fig. 4m			Fig. 4n			Fig. 4o
DMSO	EIPA	CPZ	MβCD		Distance (μm)	RRX	mEGFP-paxillin	Actin		DMSO	Cyto D	Bleb		DMSO	EIPA	CPZ	MβCD		Distance (μm)	Membrane-Deep Red	RhRX		DMSO	LY294002		Scrambled	siRNA		Scrambled	siRNA
30.8547	39.451	70.34	78.4975		0	0.11951	0	0.01245		125.275	66.855	63.5975		94.21	121.183	225.808	144.005		0	105	0		73.5925	115.718		54.022	52.893		63.076	36.321
115.908	67.119	43.4425	38.9825		0.0968	0.18114	0.0011	0.000997938		143.085	53.845	22.57		100.82	34.485	197.567	178.585		0.0968	99	78		68.1325	65.1175		35.0625	47.8428		84.5982	73.2477
64.9477	1.84775	66.89	102.515		0.1936	0.14546	0.000884373	0		105.177	53.31	73.79		84.4425	1.1225	150.373	184.375		0.1936	106	0		90.275	113.125		49.8728	27.6947		79.0025	12.8532
104.933	67.08	43.5025	43.7275		0.2903	0.26118	0.00498	0.01393		147.99	33.1675	61.9225		120.282	24.655	142.765	184.812		0.2903	102	0		89.1075	55.05		68.7045	64.4772		67.241	107.53
106.363	21.5023	47.165	35.985		0.3871	0.20465	0.00481	0.01195		153.548	27.7275	7.45522		109.4	28.5575	196.743	160.588		0.3871	95	19		119.272	83.995		18.292	46.6508		131.682	57.7203
149.954	71.7917	63.1975	34.595		0.4839	0.1242	0.00846	0.00728		164.188	31.0875	9.72		139.28	44.3675	79.69	61.9875		0.4839	100	0		90.635	88.3375		66.6462	74.688		86.033	0.64375
118.333	56.801	66.5175	86.5925		0.5807	0.1121	0.0124	0.01583		129.787	12.4475	23.48		162.428	85.715	244.218	95.1275		0.5807	92	0		91.08	86.225		54.496	6.76975		80.46	52.9875
28.1283	77.1245	91.4075	71.415		0.6775	0.09048	0.01579	0.00836		118.013	47.1375	30.38		109.15	85.705	111.805	178.333		0.6775	96	0		87.7625	65.7975		47.741	28.1215		98.7632	20.7368
105.773	72.6358	47.69	52.6125		0.7743	0.07856	0.01425	0.01137		121.08	41.4275	11.325		95.7175	10.03	178.885	144.065		0.7743	98	0		108.15	107.103		73.5918	32.7837		90.8045	33.1893
0.6485	60.6435	77.13	84.3925		0.871	0.0166	0.01395	0.00869		97.595	8.58	16.7525		63.77	42.9	89.5475	175.77		0.871	99	0		85.84	71.8925		82.6368	38.0078		75.0323	20.6875
0.18325	68.3775	73.64	92.08		0.9678	0	0.01861	0.00474		33.7275	16.415	7.57		72.5025	31.275	181.787	188.162		0.9678	95	0		84.4325	112.305		89.4333	18.098		61.7118	36.8578
24.1453	23.1988	84.685	54.5325		1.0646	0.03532	0.01111	0.00696		129.82	18.035	5.355		47.8175	124.55	151.71	180.588		1.0646	100	0		97.6275	90.1525		95.1515	34.9905		107.371	25.0748
87.575	38.19	39.4125	82.36		1.1614	0.07035	0.01206	0.00957		70.1025	36.7925	-9.395		65.105	92.7	112.295	135.96		1.1614	98	0		130.192	145.725		37.599	26.604		90.0858	9.47325
97.9437	80.9795	97.8025	30.79		1.2582	0.08559	0.01759	0.01013		159.95	19.2275	9.1725		55.38	114.312	162.44	178.08		1.2582	95	0		41.7675	69.09		135.013	88.6183		49.8387	17.5933
101.667	72.5182	66.7675	54.44		1.3549	0.21113	0.0215	0.02885		73.0425	29.8	19.7025		93.815	75.3091	176.002	142.037		1.3549	94	13		77.2025	45.0875		98.8558	51.68		69.1132	10.995
54.2585	-39.1168	75.1425	18.005		1.4517	0.1474	0.01981	0.0249		109.243	11.2375	16.185		61.11	50.365	194.985	166.91		1.4517	106	0		96.5325	77.1375		62.5673	34.687		102.054	12.317
64.4925	35.4095	55.8475	44.935		1.5485	0.11001	0.02537	0.02092		197.08	22.955	17.7975		57.245	90.43	215.222	108.575		1.5485	102	5		45.4425	132.257		72.5625	140.095		65.009	7.3175
71.3293	62.9745	97.5825	99.335		1.6453	0.12011	0.0208	0.01821		138.685	62.8575	17.5		92.2475	106.573	146.857	204.275		1.6453	98	0		80.915	63.6275		25.468	73.1395		86.4778	16.1405
219.03	50.2625	79.2125	19.24		1.7421	0.05239	0.02629	0.02215		81.07	65.545	11.8725		104.73	2.195	110.73	89.8875		1.7421	83	0		130.83	133.183		38.0162	50.5037		69.7722	56.6523
80.9832	48.5902	66.6475	27.315		1.8389	0.17554	0.02734	0.03784		92.0325	86.295	12.27		92.15	19.565	97.08	108.138		1.8389	83	0		122.385	119.52		54.475	29.845		81.525	41.8597
101.034	43.7257	82.7	74.395		1.9356	0.21576	0.03121	0.03485		93.285	60.605	4.5475		82.605	22.6075	189.99	36.72		1.9356	104	0		131.77	108.47		42.634	19.6737		14.4452	46.176
49.0872	19.4745	79.3375	57.9175		2.0324	0.13359	0.02944	0.02451		97.4375	44.95	3.11		65.9875	42.9275	157.442	127.685		2.0324	104	8		118.978	127.918		78.1105	63.657		63.125	51.7692
47.577	60.9648	63.895	58.1975		2.1292	0.15366	0.03284	0.03357		43.71	64.865	3.08		116.405	60.385	175.222	109.92		2.1292	98	85		135.92	95.0375		40.764	43.1365		89.2925	27.5575
87.701	-5.23	50.995	80.4225		2.226	0.18919	0.03685	0.02865		110.707	90.1225	6.24		118.355	31.2175	149.325	54.935		2.226	99	31		135.912	80.3275		86.398	65.8268		51.6467	38.1247
206.999	80.3547	65.95	90.2325		2.3228	0.17074	0.03885	0.02626		88.08	42.92	37.5175		150.827	23.2075	84.115	80.7525		2.3228	99	0		143.195	126.41		84.1723	39.3897		64.0395	50.1377
97.7625	72.1905	70.435	129.035		2.4196	0.10036	0.04626	0.03546		105.555	53.205	13.7275		81.62	30.1575	57.38	144.618		2.4196	100	20		70.935	94.3575		85.0985	52.1013		48.0592	38.9543
38.1632	20.6053	49.7975	42.5875		2.5163	0.11348	0.04853	0.03985		136.85	79.5325	15.2975		100.653	51.6875	101.905	242.875		2.5163	101	13		158.887	111.795		39.474	86.467		30.6708	56.96
51.2762	13.9665	66.13	53.575		2.6131	0.19813	0.05006	0.03995		87.545	30.62	11.8575		152.125	67.01	45.9625	296.397		2.6131	101	0		90.22	33.5415		72.131	60.4027		89.4537	33.9258
42.32	25.0785	72.77	147.512		2.7099	0.16447	0.04572	0.04318		37.8075	52.145	-0.1825		115.278	61.595	135.632	151.305		2.7099	106	0		83.0475	122.188		108.894	22.6983		49.0435	41.2122
94.7343	14.9565	54.3825	85.1475		2.8067	0.15215	0.04808	0.03854		45.5125	53.24	21.745		114.185	32.855	156.153	98.3525		2.8067	102	6		92.7225	140.885		50.1848	35.6003		75.2553	23.5435
68.3552	20.1447	35.77	77.2575		2.9035	0.11217	0.05574	0.05958		21.3375	76.0225	9.98		139.757	32.13	108.575	86.6525		2.9035	109	0		124.505	94.4725		66.9013	42.7803		108.128	38.0575
56.5995	15.4578	41.8225	28.6575		3.0002	0.14068	0.061	0.05771		72.5775	69.8925	5.14		70.635	56.345	51.295	59.02		3.0002	109	0		89.3175	148.477		21.2755	54.4062		79.2327	4.684
34.7647	18.4875	69.8275	39.105		3.097	0.21913	0.06542	0.06851		62.4775	37.7325	9.5675		91.21	43.43	104.847	104.657		3.097	102	40		92.4775	84.315		50.6015	23.8302		89.6355	28.8783
34.2092	42.8065	48.905	40.975		3.1938	0.24931	0.07777	0.06858		82.72	72.4575	10.2025		64.6925	1.505	31.15	135.56		3.1938	102	39		149.942	87.4675		106.854	67.9327		69.0425	32.6628
32.1905	26.6275	36.16	115.058		3.2906	0.19856	0.08465	0.05766		93.1475	46.155	28.2375		110.43	101.403	138.502	175.655		3.2906	101	41		121.925	107.64		74.919	62.3907		85.6835	39.2858
44.0205	18.965	83.9625	54.4725		3.3874	0.17975	0.08156	0.06028		106.01	20.585	38.9775		111.72	69.56	150.23	128.648		3.3874	105	79		105.532	54.94		93.6135	67.1598		56.987	60.7118
51.289	13.5155	67.1975	55.1075		3.4842	0.27394	0.09147	0.07239		17.1075	89.11	22.8725		172.55	34.3225	48.325	251.16		3.4842	108	32		80.85	158.33		93.6972	105.479		107.189	36.8687
37.8415	32.1562	91.1875	35.425		3.5809	0.2743	0.09222	0.07529		54.78	75.1175	19.82		136.385	44.275	55.05	122.9		3.5809	109	35		94.8025	78.4025		66.7463	58.3332		100.188	16.642
19.7243	35.6485	127.782	80.72		3.6777	0.24876	0.0925	0.06759		36.21	97.57	25.9475		103.015	74.89	90.4075	179.062		3.6777	99	68		101.963	106.55		121.089	104.487		101.677	34.3728
58.974	22.177	64.32	48.2675		3.7745	0.26041	0.09736	0.07472		30.745	64.3475	7.875		117.59	92.21	30.16	140.285		3.7745	98	12		118.478	116.77		83.0148	68.045		102.192	6.15225
37.7295	11.1022	21.1375	67.9475		3.8713	0.2907	0.11495	0.08189		69.095	38.7575	13.31		86.5375	69.9925	46.1525	165.958		3.8713	100	55		77.6725	89.28		73.1675	50.6675		60.5207	24.791
55.0363	25.3607	84.7875	50.9175		3.9681	0.29772	0.12926	0.08653		17.7	57.755	15.0725		99.31	18.285	66.7825	213.52		3.9681	97	16		116.188	70.0425		97.782	75.2873		80.722	19.482
37.0367	31.6902	84.265	89.585		4.0648	0.44729	0.13115	0.09082		18.7625	56.0375	2.515		112.96	56.7875	113.153	129.61		4.0648	105	33		96.385	141.655		78.6423	51.8802		71.4292	14.1795
50.4132	14.3582	43.305	8.68		4.1616	0.45527	0.1449	0.1112		65.9475	44.1359	11.6475		134.08	9.0025	130.54	220.325		4.1616	100	60		98.77	111.812		163.844	24.516		65.9225	52.5135
41.7245	34.0048	147.208	48.0575		4.2584	0.35454	0.16223	0.12885		35.5275	67.205	22.4725		63.1575	20.9175	94.3325	177.51		4.2584	101	71		87.7625	106.23		68.2435	46.8092		112.467	10.6758
47.1298	14.6952	44.1525	67.48		4.3552	0.39639	0.18011	0.12558		25.795	50.9125	3.735		145	48.9875	101.77	90.6425		4.3552	106	44		76.065	79.025		90.754	76.8828
60.9225	11.3707	64.005	65.745		4.452	0.38824	0.22215	0.13817		55.9575	60.0325	25.425		99.1475	35.51	71.3425	129.44		4.452	101	58		88.1525	70		72.0375	71.9225
37.262	30.3717	69.6425	50.895		4.5488	0.37803	0.26843	0.15113		35.7275	16.225	23.86		89.5275	48.2	104.433	112.252		4.5488	102	106		113.037	120.73		86.3282	51.032
38.2833	21.1185	61.24	57.81		4.6455	0.47334	0.29718	0.15794		51.255	15.0025	5.2525		93.9825	52.955	107.562	180.85		4.6455	105	101		82.3875	62.415		54.4498	79.538
77.7572	24.3903	77.495	44.1625		4.7423	0.56407	0.29988	0.16641		53.515	17.2328	-1.2625		157.6	14.675	130.058	91.3325		4.7423	115	92		47.355	53.845		127.035	34.415
56.9922	24.3968	96.125	41.5175		4.8391	0.57597	0.3228	0.22019		33.69	46.265	12.4325		116.922	29.28	96.465	89.5125		4.8391	107	104		27.4975	99.9825		90.6322	58.3047
82.6935	34.646	83.6675	107.995		4.9359	0.57608	0.3561	0.27112		51.4125	34.48	6.0525		70.7525	62.16	108.032	128.787		4.9359	108	44		42.3475	101.032		85.9557	66.5528
74.61	66.3	79.8575	22.925		5.0327	0.60585	0.40128	0.33357		55.5125	42.2425	6.5575		150.507	22.4825	74.8075	142.07		5.0327	121	86		50.9475	62.875		27.315	42.618
71.545	26.34	49.805	7.2425		5.1295	0.6711	0.47939	0.38828		66.04	12.99	46.0225		123.15	31.9125	77.155	100.185		5.1295	120	43		144.325	166.855		66.5708	58.066
68.67	79.35				5.2262	0.71726	0.53813	0.43151		38.12	35.0375	33.3275							5.2262	114	76					75.9715	55.1257
55.9	52.95				5.323	0.73765	0.54202	0.48262		9.26	40.8875	14.7525							5.323	110	63					23.1337	43.4385
87.47	86.7575				5.4198	0.86304	0.52505	0.52212		45.4925	15.3925	3.06							5.4198	134	95					95.37	72.623
61.9675	65.305				5.5166	0.90799	0.51752	0.57537		14.09	25.65	18.22							5.5166	119	102					58.7302	71.9227
59.9825	73.2225				5.6134	0.7946	0.521	0.5611		28.3725	24.0775	11.53							5.6134	115	87					142.48	42.409
58.38	74.6825				5.7101	0.68896	0.56288	0.57498		35.4625	27.025	24.925							5.7101	134	74					77.652	53.4205
77.6	87.7225				5.8069	0.6305	0.59083	0.58876		52.965	50.2625	11.785							5.8069	146	105					75.7125	74.9635
95.9325	93.8575				5.9037	0.68917	0.58252	0.56087		15.925	23.0925	17.625							5.9037	146	71					69.8102	102.714
102.147	141.585				6.0005	0.69269	0.56098	0.53946		39.4025	12.3875	22.8475							6.0005	142	39					138.111	69.7463
104.293	89.7675				6.0973	0.65228	0.52354	0.54237		80.2025	40.9925	25.23							6.0973	204	112					63.9017	35.084
76.2075	105.14				6.1941	0.7643	0.52148	0.68377		26.6	23.53	-2.8675							6.1941	213	79					76.414	108.916
139.105	119.69				6.2908	0.81813	0.52486	0.7017		35.375	34.8675	12.6625							6.2908	240	87					66.4338	84.2668
124.728	102.487				6.3876	0.76306	0.53558	0.75407		37.33	24.735	-5.1824							6.3876	306	108					55.3837	106.056
166.352	142.877				6.4844	0.74513	0.54223	0.71616		24.91	17.9275	1.22							6.4844	295	71					75.286	49.602
91.71	160.86				6.5812	0.79316	0.52093	0.70637		35.23	41.9525	-3.92							6.5812	259	161					105.917	24.5242
90.1175	174.06				6.678	0.86708	0.50072	0.77902		72.4525	38.5925	7.5025							6.678	235	83					103.641	46.1508
					6.7747	0.82719	0.49565	0.71684		33.665	47.4775	10.415							6.7747	216	89					67.201	61.864
					6.8715	0.72185	0.52231	0.67889		44.9625	79.24	29.5075							6.8715	318	23					87.7722	40.9027
					6.9683	0.68165	0.51422	0.67048											6.9683	270	129					96.4532	71.6148
					7.0651	0.65557	0.52155	0.65734											7.0651	231	89					74.3115	47.8092
					7.1619	0.65933	0.54735	0.59936											7.1619	203	84					76.1838	28.6755
					7.2587	0.68619	0.56197	0.62308											7.2587	227	81					57.8315	40.1202
					7.3554	0.67882	0.55012	0.57132											7.3554	247	141					84.704	29.5188
					7.4522	0.73513	0.56038	0.60464											7.4522	283	114					99.3355	52.9417
					7.549	0.74227	0.57836	0.59135											7.549	231	78					73.363	42.5583
					7.6458	0.64937	0.58204	0.54082											7.6458	233	92					88.391	7.86525
					7.7426	0.68169	0.58229	0.51476											7.7426	221	94					82.2465	63.3757
					7.8394	0.71402	0.56484	0.52732											7.8394	237	95					86.7695	62.7125
					7.9361	0.66849	0.53568	0.5043											7.9361	255	130					48.8103	32.6568
					8.0329	0.80258	0.49077	0.49779											8.0329	237	148					102.359
					8.1297	0.85648	0.47929	0.44197											8.1297	228	67					90.2182
					8.2265	0.80655	0.47916	0.4206											8.2265	259	83
					8.3233	0.66243	0.51107	0.39918											8.3233	212	55
					8.42	0.58122	0.49047	0.4644											8.42	265	70
					8.5168	0.55463	0.52479	0.50155											8.5168	240	111
					8.6136	0.72351	0.51412	0.4443											8.6136	254	73
					8.7104	0.79584	0.53506	0.48247											8.7104	265	112
					8.8072	0.86986	0.49384	0.51402											8.8072	292	107
					8.904	0.84942	0.48341	0.49642											8.904	380	136
					9.0007	1	0.4995	0.52969											9.0007	312	148
					9.0975	0.88321	0.47336	0.51153											9.0975	354	264
					9.1943	0.82979	0.48253	0.52611											9.1943	346	229
					9.2911	0.78167	0.51386	0.52422											9.2911	315	166
					9.3879	0.72666	0.54765	0.51871											9.3879	314	123
					9.4846	0.47361	0.55365	0.49775											9.4846	258	130
					9.5814	0.37422	0.50737	0.40037											9.5814	269	170
					9.6782	0.54191	0.39866	0.34154											9.6782	238	222
					9.775	0.51855	0.33385	0.30978											9.775	227	179
					9.8718	0.54699	0.30343	0.32527											9.8718	206	228
					9.9686	0.52421	0.29161	0.25006											9.9686	194	218
					10.0653	0.51209	0.2843	0.2398											10.0653	219	335
					10.1621	0.56186	0.274	0.31982											10.1621	191	324
					10.2589	0.53378	0.27079	0.31062											10.2589	191	380
					10.3557	0.47417	0.31307	0.26681											10.3557	175	380
					10.4525	0.39047	0.32222	0.25236											10.4525	188	450
					10.5493	0.39635	0.3367	0.29121											10.5493	149	385
					10.646	0.43146	0.33702	0.32159											10.646	171	330
					10.7428	0.42718	0.34091	0.28717											10.7428	167	346
					10.8396	0.4107	0.33444	0.25541											10.8396	136	303
					10.9364	0.46022	0.32251	0.25239											10.9364	172	286
					11.0332	0.47943	0.28256	0.2156											11.0332	146	289
					11.1299	0.37135	0.30194	0.217											11.1299	142	203
					11.2267	0.43065	0.29112	0.20122											11.2267	168	294
					11.3235	0.48258	0.29116	0.17872											11.3235	171	298
					11.4203	0.37449	0.27119	0.18561											11.4203	147	215
					11.5171	0.43352	0.26336	0.14641											11.5171	166	308
					11.6139	0.43524	0.29255	0.16643											11.6139	146	299
					11.7106	0.45685	0.2987	0.13465											11.7106	171	271
					11.8074	0.4825	0.28361	0.13385											11.8074	183	340
					11.9042	0.46091	0.28164	0.10476											11.9042	172	354
					12.001	0.39469	0.25963	0.11141											12.001	156	411
					12.0978	0.48623	0.23524	0.10913											12.0978	157	424
					12.1945	0.38712	0.24766	0.08176											12.1945	206	340
					12.2913	0.33146	0.28189	0.09457											12.2913	188	365
					12.3881	0.18508	0.2668	0.08662											12.3881	193	265
					12.4849	0.18488	0.26433	0.11465											12.4849	251	268
					12.5817	0.31458	0.25961	0.10946											12.5817	216	179
					12.6785	0.27769	0.25114	0.09303											12.6785	256	155
					12.7752	0.29305	0.24513	0.10081											12.7752	219	240
					12.872	0.36013	0.2289	0.09275											12.872	213	184
					12.9688	0.36968	0.23091	0.08977											12.9688	218	174
					13.0656	0.39033	0.24475	0.07321											13.0656	212	161
					13.1624	0.3617	0.22925	0.08287											13.1624	214	170
					13.2592	0.42084	0.21095	0.09456											13.2592	199	216
					13.3559	0.48736	0.2052	0.08478											13.3559	196	219
					13.4527	0.48983	0.20509	0.05614											13.4527	187	173
					13.5495	0.37587	0.19644	0.06701											13.5495	184	227
					13.6463	0.33316	0.17794	0.05755											13.6463	147	334
					13.7431	0.36177	0.18859	0.06777											13.7431	148	378
					13.8398	0.42321	0.20244	0.07085											13.8398	158	410
					13.9366	0.44366	0.20925	0.06338											13.9366	132	481
					14.0334	0.3937	0.22435	0.08231											14.0334	147	361
					14.1302	0.41972	0.23683	0.10393											14.1302	138	359
					14.227	0.4067	0.2324	0.0959											14.227	156	325
					14.3238	0.42258	0.23672	0.07081											14.3238	146	263
					14.4205	0.42002	0.23409	0.07211											14.4205	151	306
					14.5173	0.39035	0.23351	0.07373											14.5173	149	266
					14.6141	0.46097	0.2338	0.0665											14.6141	143	232
					14.7109	0.48664	0.22472	0.0722											14.7109	137	182
					14.8077	0.46624	0.22174	0.08895											14.8077	161	172
					14.9045	0.4169	0.22793	0.1101											14.9045	139	212
					15.0012	0.31834	0.22584	0.09442											15.0012	148	195
					15.098	0.30892	0.23612	0.07936											15.098	130	299
					15.1948	0.30062	0.2355	0.07185											15.1948	149	244
					15.2916	0.26658	0.24156	0.06152											15.2916	150	240
					15.3884	0.34875	0.25732	0.065											15.3884	143	317
					15.4851	0.37441	0.27212	0.05594											15.4851	168	257
					15.5819	0.34516	0.28414	0.05615											15.5819	143	207
					15.6787	0.44233	0.26262	0.05141											15.6787	165	227
					15.7755	0.39414	0.24324	0.06725											15.7755	154	274
					15.8723	0.36642	0.24874	0.05638											15.8723	129	264
					15.9691	0.44147	0.26568	0.05937											15.9691	152	293
					16.0658	0.42472	0.28349	0.06946											16.0658	176	273
					16.1626	0.40728	0.2833	0.06069											16.1626	178	346
					16.2594	0.45237	0.29861	0.07128											16.2594	157	333
					16.3562	0.49122	0.29284	0.07333											16.3562	171	508
					16.453	0.5715	0.27131	0.07021											16.453	144	549
					16.5497	0.5656	0.26273	0.07036											16.5497	203	561
					16.6465	0.46679	0.25571	0.06972											16.6465	207	464
					16.7433	0.46585	0.23607	0.06445											16.7433	243	354
					16.8401	0.44845	0.23307	0.08173											16.8401	240	342
					16.9369	0.47923	0.25012	0.06055											16.9369	223	311
					17.0337	0.38584	0.26768	0.07449											17.0337	272	222
					17.1304	0.41421	0.25027	0.07651											17.1304	278	321
					17.2272	0.31939	0.26291	0.07789											17.2272	267	216
					17.324	0.39522	0.26873	0.07071											17.324	278	186
					17.4208	0.36788	0.28876	0.07029											17.4208	278	188
					17.5176	0.30801	0.32444	0.07673											17.5176	301	193
					17.6143	0.40698	0.31172	0.0882											17.6143	265	216
					17.7111	0.34134	0.28145	0.06996											17.7111	276	111
					17.8079	0.40687	0.27437	0.06891											17.8079	209	153
					17.9047	0.4781	0.28387	0.06553											17.9047	248	143
					18.0015	0.47623	0.30359	0.07087											18.0015	230	179
					18.0983	0.45361	0.3013	0.07649											18.0983	240	162
					18.195	0.37488	0.30027	0.09841											18.195	281	154
					18.2918	0.35395	0.29	0.07629											18.2918	263	100
					18.3886	0.37238	0.27632	0.08676											18.3886	241	131
					18.4854	0.2672	0.30383	0.11412											18.4854	241	115
					18.5822	0.23053	0.30778	0.07482											18.5822	271	121
					18.679	0.22845	0.28227	0.05957											18.679	293	83
					18.7757	0.30242	0.26346	0.06594											18.7757	229	64
					18.8725	0.2871	0.29468	0.0957											18.8725	243	79
					18.9693	0.31614	0.29176	0.10191											18.9693	274	140
					19.0661	0.29572	0.28775	0.0864											19.0661	277	142
					19.1629	0.44917	0.26831	0.07959											19.1629	306	155
					19.2596	0.47777	0.25861	0.09799											19.2596	285	94
					19.3564	0.38439	0.26148	0.06929											19.3564	269	158
					19.4532	0.37199	0.25117	0.08266											19.4532	312	170
					19.55	0.44151	0.27521	0.09288											19.55	329	114
					19.6468	0.403	0.27076	0.08837											19.6468	366	65
					19.7436	0.49494	0.23981	0.05033											19.7436	360	126
					19.8403	0.39848	0.21732	0.07502											19.8403	310	30
					19.9371	0.47297	0.23059	0.07463											19.9371	304	95
					20.0339	0.48788	0.25927	0.09263											20.0339	351	59
					20.1307	0.4127	0.25335	0.08752											20.1307	291	73
					20.2275	0.45356	0.2668	0.05896											20.2275	275	70
					20.3242	0.3942	0.27944	0.11408											20.3242	305	112
					20.421	0.43423	0.27608	0.08416											20.421	299	54
					20.5178	0.32847	0.26631	0.06687											20.5178	266	15
					20.6146	0.3094	0.27066	0.0686											20.6146	324	22
					20.7114	0.2425	0.28517	0.09867											20.7114	290	63
					20.8082	0.33597	0.31254	0.12456											20.8082	292	63
					20.9049	0.35813	0.33631	0.11123											20.9049	277	66
					21.0017	0.40084	0.34287	0.11209											21.0017	307	89
					21.0985	0.46605	0.34881	0.11006											21.0985	293	76
					21.1953	0.49874	0.31796	0.11461											21.1953	314	99
					21.2921	0.46122	0.29502	0.11056											21.2921	292	90
					21.3889	0.47401	0.30213	0.10471											21.3889	276	95
					21.4856	0.43725	0.31522	0.13028											21.4856	253	30
					21.5824	0.43701	0.31195	0.12233											21.5824	287	65
					21.6792	0.27513	0.33033	0.1273											21.6792	327	37
					21.776	0.36097	0.34041	0.121											21.776	235	115
					21.8728	0.404	0.3061	0.08145											21.8728	259	68
					21.9695	0.40444	0.2955	0.15492											21.9695	265	143
					22.0663	0.38585	0.30031	0.13857											22.0663	211	117
					22.1631	0.41353	0.2966	0.13416											22.1631	195	179
					22.2599	0.37238	0.30169	0.17084											22.2599	204	126
					22.3567	0.32297	0.31332	0.16915											22.3567	203	170
					22.4535	0.28228	0.30487	0.14974											22.4535	210	224
					22.5502	0.24096	0.26599	0.11444											22.5502	169	244
					22.647	0.30494	0.27754	0.15635											22.647	189	298
					22.7438	0.39931	0.2656	0.16165											22.7438	152	205
					22.8406	0.39194	0.26251	0.16497											22.8406	169	164
					22.9374	0.45434	0.25105	0.17342											22.9374	173	232
					23.0341	0.49148	0.2429	0.15418											23.0341	159	163
					23.1309	0.48584	0.2606	0.18454											23.1309	176	123
					23.2277	0.47542	0.27507	0.21515											23.2277	142	190
					23.3245	0.49711	0.28242	0.18629											23.3245	152	115
					23.4213	0.47635	0.2849	0.19085											23.4213	148	166
					23.5181	0.43051	0.30856	0.1896											23.5181	149	131
					23.6148	0.44826	0.31492	0.22732											23.6148	150	181
					23.7116	0.46876	0.29895	0.24589											23.7116	143	140
					23.8084	0.50251	0.30165	0.27273											23.8084	147	200
					23.9052	0.51113	0.29905	0.30292											23.9052	151	166
					24.002	0.47178	0.29508	0.32865											24.002	136	256
					24.0988	0.39544	0.28986	0.33246											24.0988	154	213
					24.1955	0.393	0.29401	0.32894											24.1955	153	277
					24.2923	0.44672	0.30248	0.34991											24.2923	143	226
					24.3891	0.42004	0.30017	0.39407											24.3891	156	187
					24.4859	0.40842	0.29489	0.40519											24.4859	152	180
					24.5827	0.4251	0.28342	0.40748											24.5827	155	247
					24.6794	0.43281	0.2769	0.4232											24.6794	134	163
					24.7762	0.42712	0.27543	0.44145											24.7762	159	156
					24.873	0.49858	0.28578	0.42207											24.873	143	202
					24.9698	0.58852	0.29739	0.35997											24.9698	128	244
					25.0666	0.61846	0.29235	0.35127											25.0666	151	294
					25.1634	0.61786	0.32438	0.36566											25.1634	181	361
					25.2601	0.50972	0.34798	0.32628											25.2601	180	392
					25.3569	0.41394	0.36131	0.34716											25.3569	149	300
					25.4537	0.42322	0.37823	0.29461											25.4537	164	434
					25.5505	0.43985	0.37816	0.25637											25.5505	163	415
					25.6473	0.50682	0.36276	0.25574											25.6473	167	371
					25.744	0.58794	0.33762	0.24751											25.744	175	380
					25.8408	0.62554	0.32008	0.24926											25.8408	125	453
					25.9376	0.70151	0.29082	0.27514											25.9376	172	509
					26.0344	0.63003	0.2962	0.3335											26.0344	193	527
					26.1312	0.54438	0.32805	0.3283											26.1312	145	565
					26.228	0.65333	0.33917	0.35408											26.228	136	566
					26.3247	0.61632	0.33845	0.39126											26.3247	163	522
					26.4215	0.44583	0.33501	0.31655											26.4215	172	564
					26.5183	0.32578	0.34617	0.38503											26.5183	165	342
					26.6151	0.3704	0.32636	0.39523											26.6151	216	360
					26.7119	0.41491	0.30531	0.45023											26.7119	221	332
					26.8087	0.36827	0.31012	0.47347											26.8087	217	363
					26.9054	0.467	0.31964	0.46043											26.9054	244	283
					27.0022	0.5052	0.35645	0.49489											27.0022	239	340
					27.099	0.48216	0.33673	0.42861											27.099	255	442
					27.1958	0.52266	0.3397	0.43132											27.1958	211	291
					27.2926	0.47987	0.33686	0.42452											27.2926	229	268
					27.3893	0.60304	0.34783	0.45106											27.3893	236	196
					27.4861	0.62203	0.36229	0.54815											27.4861	243	207
					27.5829	0.68076	0.37801	0.47594											27.5829	244	160
					27.6797	0.80011	0.40527	0.52467											27.6797	217	153
					27.7765	0.80994	0.43413	0.64761											27.7765	223	186
					27.8733	0.90374	0.46281	0.62035											27.8733	231	146
					27.97	0.83241	0.4771	0.62188											27.97	234	128
					28.0668	0.8594	0.534	0.69058											28.0668	250	85
					28.1636	0.87284	0.59221	0.73917											28.1636	303	134
					28.2604	0.6691	0.68659	0.73947											28.2604	257	98
					28.3572	0.76634	0.68144	0.79468											28.3572	284	95
					28.454	0.74423	0.68884	0.81991											28.454	282	157
					28.5507	0.68864	0.62846	0.8196											28.5507	327	115
					28.6475	0.75154	0.68275	1											28.6475	295	136
					28.7443	0.62878	0.65086	0.82551											28.7443	278	141
					28.8411	0.78357	0.60502	0.98918											28.8411	251	154
					28.9379	0.73882	0.54713	0.97164											28.9379	307	161
					29.0346	0.73436	0.51485	0.90704											29.0346	259	144
					29.1314	0.88825	0.45152	0.96295											29.1314	277	129
					29.2282	0.74791	0.41459	0.85305											29.2282	246	196
					29.325	0.85426	0.37274	0.90545											29.325	248	257
					29.4218	0.73653	0.38205	0.87807											29.4218	257	200
					29.5186	0.69646	0.41505	0.88607											29.5186	301	230
					29.6153	0.66641	0.44782	0.8545											29.6153	256	132
					29.7121	0.65137	0.52111	0.92692											29.7121	258	129
					29.8089	0.68566	0.54322	0.86237											29.8089	274	134
					29.9057	0.53887	0.62492	0.86964											29.9057	269	143
					30.0025	0.46293	0.60311	0.86907											30.0025	279	158
					30.0992	0.38332	0.63409	0.83677											30.0992	293	130
					30.196	0.47935	0.65577	0.89537											30.196	245	50
					30.2928	0.41627	0.68121	0.86136											30.2928	258	120
					30.3896	0.34526	0.67213	0.88132											30.3896	279	82
					30.4864	0.41888	0.6688	0.91093											30.4864	241	89
					30.5832	0.29055	0.64516	0.94953											30.5832	274	0
					30.6799	0.15481	0.61117	0.89737											30.6799	225	35
					30.7767	0.28154	0.57919	0.86982											30.7767	319	108
					30.8735	0.34076	0.5556	0.87213											30.8735	303	139
					30.9703	0.355	0.53691	0.86271											30.9703	346	107
					31.0671	0.28919	0.47922	0.77757											31.0671	278	142
					31.1639	0.34218	0.43177	0.7127											31.1639	309	62
					31.2606	0.44937	0.36428	0.6899											31.2606	318	182
					31.3574	0.45132	0.33494	0.70079											31.3574	270	139
					31.4542	0.35094	0.30081	0.68349											31.4542	318	129
					31.551	0.37772	0.30113	0.62357											31.551	261	135
					31.6478	0.35139	0.29161	0.57676											31.6478	289	178
					31.7445	0.37621	0.27564	0.50445											31.7445	254	172
					31.8413	0.30041	0.24309	0.49162											31.8413	253	231
					31.9381	0.3197	0.19074	0.46116											31.9381	310	160
					32.0349	0.28923	0.16171	0.31879											32.0349	274	180
					32.1317	0.19216	0.13717	0.33216											32.1317	276	175
					32.2285	0.19327	0.1205	0.31773											32.2285	296	116
					32.3252	0.26274	0.11259	0.28615											32.3252	321	112
					32.422	0.29697	0.10008	0.24653											32.422	268	71
					32.5188	0.34224	0.10008	0.20956											32.5188	266	142
					32.6156	0.37653	0.09277	0.20074											32.6156	286	149
					32.7124	0.34948	0.08837	0.2206											32.7124	297	91
					32.8091	0.31546	0.07797	0.20751											32.8091	273	162
					32.9059	0.23596	0.06344	0.19045											32.9059	253	109
					33.0027	0.30454	0.06135	0.18323											33.0027	284	193
					33.0995	0.32835	0.05478	0.18467											33.0995	230	67
					33.1963	0.29761	0.05386	0.16533											33.1963	245	73
					33.2931	0.25292	0.05292	0.14702											33.2931	271	65
					33.3898	0.24013	0.04924	0.14478											33.3898	222	96
					33.4866	0.23235	0.05122	0.13364											33.4866	249	63
					33.5834	0.28925	0.04945	0.12968											33.5834	275	46
					33.6802	0.29691	0.04927	0.14989											33.6802	248	34
					33.777	0.21778	0.04324	0.13388											33.777	261	29
					33.8737	0.24613	0.041	0.11668											33.8737	201	48
					33.9705	0.32474	0.04241	0.11459											33.9705	244	48
					34.0673	0.37077	0.0431	0.13084											34.0673	211	100
					34.1641	0.28984	0.04312	0.1431											34.1641	241	95
					34.2609	0.19756	0.04062	0.12581											34.2609	224	71
					34.3577	0.28484	0.04287	0.12293											34.3577	292	104
					34.4544	0.28916	0.04072	0.11593											34.4544	253	113
					34.5512	0.2657	0.03348	0.12657											34.5512	237	83
					34.648	0.20378	0.03339	0.13577											34.648	228	98
					34.7448	0.23606	0.03475	0.12745											34.7448	207	73
					34.8416	0.29892	0.03446	0.12601											34.8416	207	103
					34.9384	0.25842	0.0361	0.10847											34.9384	246	34
					35.0351	0.3352	0.03792	0.08687											35.0351	228	149
					35.1319	0.36841	0.03972	0.06988											35.1319	245	101
					35.2287	0.36464	0.03954	0.10031											35.2287	229	161
					35.3255	0.39803	0.03546	0.11093											35.3255	257	131
					35.4223	0.38242	0.02846	0.09381											35.4223	206	158
					35.519	0.35807	0.04185	0.10499											35.519	221	161
					35.6158	0.28916	0.04323	0.07503											35.6158	181	121
					35.7126	0.29128	0.0376	0.08409											35.7126	176	108
					35.8094	0.28495	0.03849	0.09308											35.8094	147	105
					35.9062	0.31742	0.03222	0.09209											35.9062	153	93
					36.003	0.29508	0.03444	0.10132											36.003	144	64
					36.0997	0.30713	0.04476	0.10871											36.0997	145	44
					36.1965	0.24611	0.04367	0.10547											36.1965	158	34
					36.2933	0.21859	0.05031	0.11488											36.2933	135	140
					36.3901	0.22563	0.04124	0.08204											36.3901	153	111
					36.4869	0.20686	0.04585	0.06848											36.4869	112	80
					36.5836	0.1675	0.03976	0.07518											36.5836	121	85
					36.6804	0.18347	0.03821	0.07844											36.6804	136	26
					36.7772	0.21438	0.04458	0.08304											36.7772	123	0
					36.874	0.27241	0.03516	0.07827											36.874	124	68
					36.9708	0.25136	0.03691	0.09096											36.9708	113	71
					37.0676	0.3044	0.03739	0.09207											37.0676	121	47
					37.1643	0.24454	0.04226	0.07606											37.1643	111	142
					37.2611	0.25251	0.03694	0.08633											37.2611	114	94
					37.3579	0.15379	0.04759	0.09667											37.3579	112	53
					37.4547	0.27995	0.03245	0.08627											37.4547	122	89
					37.5515	0.26615	0.03809	0.08326											37.5515	107	84
					37.6483	0.28147	0.03023	0.09012											37.6483	102	93
					37.745	0.20837	0.03437	0.08826											37.745	103	24
					37.8418	0.2606	0.03992	0.09586											37.8418	110	17
					37.9386	0.2639	0.0445	0.07113											37.9386	103	59
					38.0354	0.19606	0.05115	0.08694											38.0354	118	37
					38.1322	0.26801	0.04643	0.12126											38.1322	120	5
					38.2289	0.30873	0.05314	0.09757											38.2289	106	23
					38.3257	0.29071	0.05928	0.06896											38.3257	116	34
					38.4225	0.30306	0.06856	0.08567											38.4225	106	32
					38.5193	0.32968	0.08626	0.11112											38.5193	101	18
					38.6161	0.36079	0.09236	0.11926											38.6161	109	13
					38.7129	0.32109	0.07491	0.11967											38.7129	111	52
					38.8096	0.44034	0.05642	0.05851
					38.9064	0.39989	0.06586	0.10578
					39.0032	0.32315	0.04795	0.07932
					39.1	0.3082	0.05418	0.10188
					39.1968	0.30756	0.06106	0.11898
					39.2935	0.27859	0.05465	0.08409
					39.3903	0.1281	0.06768	0.07907
					39.4871	0.17635	0.06605	0.11024
					39.5839	0.24027	0.06467	0.11868
					39.6807	0.17156	0.05371	0.08303
					39.7775	0.1799	0.07134	0.09976
					39.8742	0.24466	0.07377	0.1072
					39.971	0.15112	0.06613	0.1083
					40.0678	0.23435	0.06669	0.10099
					40.1646	0.25472	0.06826	0.1215
					40.2614	0.21603	0.07688	0.11535
					40.3582	0.21019	0.07254	0.10847
					40.4549	0.23071	0.07471	0.1076
					40.5517	0.39239	0.07539	0.11618
					40.6485	0.38798	0.08202	0.1123
					40.7453	0.37511	0.08586	0.12474
					40.8421	0.3402	0.08855	0.13204
					40.9388	0.24296	0.10009	0.08149
					41.0356	0.16951	0.09705	0.10748
					41.1324	0.18861	0.10225	0.10919
					41.2292	0.07354	0.10783	0.14089
					41.326	0.04848	0.11266	0.15661
					41.4228	0.1023	0.11731	0.14997
					41.5195	0.19416	0.12077	0.12201
					41.6163	0.21364	0.12424	0.14016
					41.7131	0.17652	0.13261	0.11879
					41.8099	0.20477	0.12236	0.14822
					41.9067	0.09284	0.13282	0.14872
					42.0034	0.12733	0.14523	0.14757
					42.1002	0.14614	0.1481	0.17124
					42.197	0.14747	0.16172	0.17892
					42.2938	0.12533	0.15772	0.16407
					42.3906	0.20534	0.16346	0.16489
					42.4874	0.21468	0.18011	0.17883
					42.5841	0.20989	0.19935	0.20833
					42.6809	0.23934	0.22194	0.24795
					42.7777	0.23055	0.22653	0.28076
					42.8745	0.21152	0.24624	0.2603
					42.9713	0.23918	0.28899	0.29513
					43.0681	0.25479	0.30522	0.33096
					43.1648	0.25942	0.32843	0.40064
					43.2616	0.25259	0.3604	0.4637
					43.3584	0.27676	0.39932	0.49493
					43.4552	0.32475	0.44195	0.47786
					43.552	0.30804	0.4967	0.5643
					43.6487	0.25855	0.58432	0.6741
					43.7455	0.22935	0.68527	0.69452
					43.8423	0.27697	0.7763	0.80695
					43.9391	0.28686	0.84983	0.86919
					44.0359	0.23525	0.88431	0.8653
					44.1327	0.27237	0.9058	0.90314
					44.2294	0.35378	0.92715	0.90914
					44.3262	0.36118	0.99009	0.89999
					44.423	0.42705	1	0.96755
					44.5198	0.44041	0.97532	0.96035
					44.6166	0.46842	0.96724	0.98354
					44.7133	0.58039	0.96882	0.97972
					44.8101	0.66341	0.9486	0.87291
					44.9069	0.53071	0.88565	0.84078
					45.0037	0.60155	0.8604	0.89149
					45.1005	0.53753	0.82033	0.86461
					45.1973	0.47719	0.75607	0.85304
					45.294	0.53945	0.6751	0.82032
					45.3908	0.5315	0.54828	0.77476
					45.4876	0.52347	0.4476	0.67306
					45.5844	0.53817	0.36202	0.62009
					45.6812	0.46476	0.31586	0.53291
					45.778	0.42985	0.26749	0.46018
					45.8747	0.38359	0.23562	0.40919
					45.9715	0.29728	0.23368	0.32406
					46.0683	0.25773	0.22254	0.29584
					46.1651	0.24456	0.21176	0.25538
					46.2619	0.25627	0.22359	0.18637
					46.3586	0.29475	0.20944	0.18453
					46.4554	0.30952	0.18429	0.19242
					46.5522	0.29534	0.17208	0.16594
					46.649	0.35773	0.15114	0.13852
					46.7458	0.33388	0.11607	0.08908
					46.8426	0.31738	0.08286	0.09452
					46.9393	0.42014	0.06854	0.07923
					47.0361	0.22519	0.05037	0.05363
					47.1329	0.23263	0.0454	0.05568
					47.2297	0.25835	0.02979	0.06171
					47.3265	0.33154	0.02623	0.05383
					47.4232	0.30388	0.03068	0.03694
					47.52	0.42453	0.025	0.02811
					47.6168	0.39622	0.02319	0.00985
					47.7136	0.35252	0.02677	0.03794
					47.8104	0.25945	0.01322	0.03057
					47.9072	0.24655	0.01882	0.03784
					48.0039	0.28666	0.01427	0.02518
					48.1007	0.23953	0.01281	0.02269
					48.1975	0.22818	0.00829	0.01126
					48.2943	0.21385	0.00913	0.00876
					48.3911	0.2284	0.00479	0.00922

## Sheet: Fig. 5
Fig. 5b, mean			Fig. 5b, integrated			Fig. 5d, mean			Fig. 5d, integrated			Fig. 5f, mean				Fig. 5f, integrated				Fig. 5i			Fig. 5k
HeLa	HepG2		HeLa	HepG2		MDA-MB-231	HeLa		MDA-MB-231	HeLa		HepG2	A549	HeLa		HepG2	A549	HeLa		HepG2	A549		HeLa	HepG2
61.6275	4.84068		0.729571	0.061566		181.47	15.0013		9.32175	1.47553		41.77	-2.16063	40.8175		0.476638	-0.04228	0.343518		141.04	38.9825		125.48	15.61
50.5845	1.23927		0.429821	0.010494		117.185	10.6745		6.75876	0.872836		128.1	-2.0298	30.077		1.22036	-0.0255	0.402108		172.29	34.75		3.9975	-11.4655
41.2602	-0.76588		0.308961	-0.01022		94.345	5.4005		12.6344	0.437856		137.868	-2.1243	11.7212		1.44838	-0.02747	0.187162		233.14	23.5675		78.6825	-1.4225
46.411	5.0806		0.40883	0.071872		125.975	3.434		7.87167	0.462762		105.975	-0.4961	20.2372		1.29845	-0.00832	0.368753		178.205	26.4675		60.8675	33.3925
56.6048	6.29603		0.607461	0.066946		107.752	8.85275		8.61621	1.10522		192.148	0.824925	30.8878		1.62075	0.014295	0.47509		179.38	16.6675		57.89	16.975
57.8855	4.15557		0.667504	0.047155		8.88	10.011		0.695162	0.689572		76.11	-1.85215	41.0243		0.920551	-0.02995	0.747311		58.555	27.17		80.36	-2.12
32.5185	6.79777		0.388077	0.071828		135.57	10.9652		10.7573	1.44029		182.143	-0.58398	25.0105		2.03938	-0.01195	0.37965		64.0925	17.3175		54.085	1.01
41.6123	2.13092		0.331845	0.024076		76.9975	5.39		7.94237	0.413493		166.71	0.9978	34.4755		1.46595	0.018727	0.685724		36.56	16.6025		43.2775	54.19
50.2223	-1.6069		0.657907	-0.02704		81.77	9.29		11.6657	0.912822		166.565	-0.1914	31.7623		1.20471	-0.00396	0.285854		78.8425	21.97		62.9425	14.62
45.6085	24.7047		0.769106	0.218588		68.4075	4.49825		4.8622	0.238589		81.65	-2.02245	34.6713		0.59055	-0.03352	0.491615		52.5875	18.55		93.8125	24.815
19.8005	15.8874		0.261531	0.14789		67.9825	3.74925		5.31773	0.603243		33.4625	-0.581	28.0287		0.566165	-0.0116	0.345856		102.543	21.1375		41.4175	34.28
32.9515	-4.83518		0.570147	-0.04013		68.225	18.3783		6.2926	3.18064		66.7775	0.803075	20.8347		0.417453	0.021979	0.510185		77.1325	17.78		69.6025	3.35
26.1137	15.2361		0.273125	0.164501		74.7625	12.8413		9.40333	2.00669		34.04	-0.53748	14.8455		0.365338	-0.00847	0.311157		71.5925	16.5275		66.4925	15.2875
41.0823	31.0417		0.477359	0.287132		46.3825	12.1397		4.25286	2.26588		62.1175	-0.28903	29.055		0.787818	-0.00487	0.393341		81.1075	17.1		128.637	36.91
29.2875	12.0923		0.232813	0.102831		62.6375	14.481		5.68579	3.30968		38.32	5.33662	40.7208		0.57224	0.069401	0.612416		62.61	16.8575		46	88.5325
50.8605	23.3626		0.663395	0.275016		74.71	8.945		5.18682	1.0612		33.0825	0.55545	26.1088		0.483187	0.006563	0.402513		91.325	8.13		46.205	21.75
48.6013	12.4786		0.486826	0.160591		62.7075	12.5285		6.74269	1.95641		148.525	2.51955	27.1812		1.00537	0.051846	0.484063		105.085	15.6325		38.445	47.0925
46.2567	17.0816		0.773482	0.235544		71.065	10.882		3.85677	1.28447		154.713	3.12315	39.1493		1.07432	0.045031	0.966239		138.48	14.0125		81.445	27.2425
42.1075	10.145		0.820658	0.092355		59.93	9.80675		3.8031	1.46022		128.523	3.40845	19.4862		0.797932	0.049221	0.50331		42.7225	34.7425		35.2125	35.775
62.2175	16.8175		1.02395	0.257981		56.68	20.5215		2.5939	3.3659		63.3675	12.076	74.0653		0.645176	0.275073	1.15189		81.77	54.065		58.2725	31.565
126.16	5.2025		1.31235	0.048361		72.9075	10.097		5.17709	1.39066		66.37	2.84207	21.4725		0.448548	0.039795	0.477114		82.0725	31.885		30.255	32.93
70.1425	9.1325		1.22481	0.109979		73.9375	2.80175		4.11299	0.228674		63.355	1.2294	40.1115		1.37563	0.018882	0.587619		62.1675	42.8425		45.81	51.625
45.145	9.1725		1.22768	0.114658		54.77	18.6585		2.8556	3.3853		63.6075	4.09337	44.2537		0.633289	0.074232	0.66446		46.365	27.8625		16.3628	17.025
62.63	23.5425		1.59416	0.351118		76.2775	10.1695		7.87977	1.40739		88.445	0.7886	43.7338		0.593643	0.017211	0.690026		38.9425	29.675		92.2	0.53
57.9975	4.98		1.15016	0.045158		72.2	9.5725		4.54846	1.51854		68.4025	1.51818	38.871		1.04847	0.025365	0.241207		69.2625	12.685		112.328	3.925
33.0425	5.5725		0.606115	0.070394			17.0042			2.16976		103.718	2.71013	45.9915		1.25376	0.040251	0.845275		62.745	33.41		112.022	30.975
93.9775	10.04		1.12369	0.133728			18.848			2.88199		81.9175	1.3433	44.5433		0.649123	0.021527	0.482198		59.3275	19.765		21.5125	9.2725
119.358			1.4395									109.112		72.4735		0.636431		1.31076		167.812	39.2775		25.285	-4.985
126.547			2.36782									106.442		51.0797		1.18331		0.460951		145.52	33.755		80.8525	0.345
104.36			2.33745									119.425		32.7428		0.713194		0.560082		134.963	93.855		136.357	3.5125
91.18			2.36012									47.0725		25.5325		0.584937		0.325926					60.8675	1.8175
												68.7575				0.475658
												74.4				0.823363
												49.5725				0.613028
												99.935				1.39664
												68.66				0.549479

## Sheet: Fig. 6
Fig. 6b, 1st cycle				Fig. 6b, 2nd cycle			Fig. 6e						Fig. 6h
Blank	Blocker	Blocker+Activator		Blocker	Blocker+Activator		Rnase H (U/mL)						Time (h)	1 nM
84.78	10.4475	50.145		18.511	39.1553		0	1	10	100	500		0.5	5.3455	-0.85525	-1.7085	-0.537	8.79025	4.22625	5.6205	0.0945	-0.72825	1.7415	0.79725	0.49325	-0.048	2.32575	7.28025	2.0875	1.82175	0.578	2.15275	16.663	3.8565	4.16275	5.087	3.71225	13.4087	6.233	2.71425
66.7225	14.825	80.16		16.8813	38.0382		12.5575	9.3625	93.545	71.2575	55.475		1	9.9745	16.2033	7.81525	9.03575	12.8227	6.38275	9.38875	22.6307	20.0138	7.9895	12.6555	18.6112	5.14075	3.12875	11.0742	6.6045	9.18675	11.9335	5.58	8.63525	8.283	9.51975	15.053	8.278	12.1967	2.25425	10.6557
65.445	20.0875	85.9125		29.5035	85.8363		6.6475	8.16	89.1125	79.415	51.0975		2	34.87	35.17	42.005	43.045	28.4425	29.355	65.59	59.6125	50.8125	7.59	17.515	8.01	10.595	11.9025	5.035	6.9675	0.935	7.89	15.7225	8.865	32.0725	14.6025	21.2275	17.9275	21.87	18.4575	25.9775
51.0625	5.5425	60.96		17.424	68.4633		16.7725	11.47	46.95	29.05	62.1375		4	119.315	48.69	117.877	73.905	98.67	61.14	27.17	56.715	70.5775	52.7875	79.74	63.3575	50.565	16.02	65.8075	38.8975	73.15	23.375	46.765	63.7675	13.5725	14.7875	27.395	30.87	63.365	126.953	98.2675
79.51	14.9175	46.865		19.949	64.961		2.4025	10.2425	45.78	67.5525	74.095		7	110.925	78.9575	54.0875	95.5075	112.787	83.8625	87.645	78.1625	149.548	105.92	48.6075	75.4525	116.615	130.32	81.1275	66.425	121.73	144.812	143.137	72.7475	162.838	72.535	95.7025	98.4425	99.575	82.0975	110.108
88.73	34.9675	48.055		34.2015	85.5413		7.7975	7.935	42.6975	96.7975	79.2875
109.525	22.035	62.3275		33.8777	124.995		10.71	8.54	78.905	65.0675	38.79		Time (h)	10 nM
66.035	13.84	85.875		50.579	143.309		23.545	15.325	38.6725	69.17	61.07		0.5	0.54425	0.32875	3.97825	-0.41375	4.664	11.8438	12.136	10.8895	11.3978	0.314	0.1975	0.03475	-0.19375	1.773	2.95325	3.666	5.268	0.5765	3.44825	-0.77625	0.66	4.098	4.631	10.0435	1.997	5.15225	3.54175
58.235	15.1825	55.6775		32.3218	67.0493		7.3475	0.2525	24.95	26.705	83.055		1	5.5845	3.13325	6.41	4.44575	2.1955	4.72475	6.08875	2.62625	5.0415	2.9945	6.348	5.50725	4.582	5.092	4.93075	5.7865	5.677	3.13575	6.1085	7.28775	5.28075	5.84225	6.2385	7.06925	10.067	9.33625	10.956
68.29	39.5425	75.48		30.1242	133.444		4.3025	14.85	74.9925	78.9775	72.21		2	27.585	16.3925	14.525	20.82	15.92	29.53	37.08	23.225	22.29	14.24	19.8025	9.775	14.2425	7.63	13.0125	11.2175	13.69	8.205	0.9625	11.75	17.475	2.0475	19.59	13.7075	5.0225	14.1775	8.525
77.7975	43.4925	69.0225		24.294	53.112		3.4	7.015	19.965	49.3775	92.805		4	54.16	66.75	41.37	53.495	58.3	51.34	100.147	25.4025	19.4575	31.61	55.6675	30.2825	17.9775	56.5675	78.81	49.2975	38.1025	29.9075	61.28	22.91	50.145	20.065	72.1675	38.055	92.805	73.1075	53.985
74.2675	20.8325	103.498		69.7242	90.758		2.5675	8.0175	48.855	107.78	104.692		7	59.94	61.12	37.36	77.9825	67.8025	92.935	106.545	52.955	58.8225	45.035	55.39	62.8375	113.115	35.85	73.4725	75.415	58.9225	72.445	98.6275	83.37	80.05	114.725	58.94	65.0975	58.9725	91.1625	86.7175
36.5025	23.2475	54.3325		46.7422	90.079		16.81	8.4425	52.71	62.03	35.3525
61.9875	20.475	59.35		58.588	78.6912		19.525	16.9675	131.477	87.8375	67.9775		Time (h)	100 nM
54.98	17.5475	73.5175		20.7875	74.0962		25.55	4.7025	56.66	102.228	60.52		0.5	0.23775	0.43075	-0.0295	-0.0285	9.164	5.0305	4.202	3.969	0.49625	-0.8735	-1.3525	0.56775	0.92425	-1.7075	0.465	1.01225	1.02475	3.08225	3.3755	7.679	1.75475	2.81775	5.33575	8.494	12.5895	5.84325	-1.5705
82.6175	41.71	24.82		30.729	72.325		22.5425	5.7825	80.8675	51.035	72.495		1	3.81675	0.1065	3.6415	4.33075	4.39125	2.77175	5.01325	5.74875	0.20125	4.13175	3.294	6.38775	7.00075	3.96675	1.043	3.93225	6.23975	4.7235	3.13825	2.44625	9.1645	3.35125	5.8145	9.77975	9.458	8.2835	3.2745
94.82	8.6075	36.38		40.2088	42.9795		13.22	9.8325	16.785	99.54	68.5975		2	11.735	10.4275	12.0025	15.375	12.7375	21.7	19.1225	15.7775	18.02	5.7825	12.8325	20.6675	6.8575	10.875	15.6475	18.965	12.0825	22.885	4.545	1.44	0.525	5.9225	3.1825	0.4675	6.125	1.845	0.1425
89.4075	9.2275	59.72		39.853	52.032		18.8225	13.5875	73.935	50.355	60.375		4	5.065	17.95	11.4175	8.95	24.46	5.115	2.6775	5.955	1.3425	12.0775	6.7825	15.44	23.3225	29.5975	9.5725	11.6575	22.73	0.755	11.98	16.73	18.44	9.7	50.9925	23.1775	29.0125	19.0825	25.5625
51.72	22.745	66.4925		33.6373	105.766		32.2625	8.5875	15.1925	56.2	51.265		7	31.2175	18.575	38.745	21.8775	20.5675	51.795	41.8275	34.63	29.3	31.955	22.915	50.5125	25.4925	48.5925	45.22	55.5875	27.0425	27.1125	32.065	28.1225	50.235	10.43	27.0775	22.6375	62.915	33.3975	23.2925
39.6475	43.7275	66.4925		10.59	137.799		12.09	8.485	66.1975	61.58	91.335
65.8775	15.035	77.3875		33.0815	50.6615		10.54	2.5725	27.32	66.13	86.6175
52.4675	3.2775	53.7725		63.952	60.3922		14.6375	4.48	60.465	82.2575	54.36
34.33	18.49	49.07		66.845	40.966		9.4475	7.5925	98.9975	86.0875	103.8
56.3375	26.25	42.6975		81.0775	68.29		0.965	5.0425	57.41	52.6975	54.735
107.61	8.6925	39.485		107.032	50.9218		20.74	12.38	82.8625	48.0825	147.827
73.8125	9.405	58.265		48.6165	65.5675		22.845	34.23	46.015	105.688	74.52
166.673	20.215	62.0325		11.5575	43.3555		26.9475	23.0775	44.005	110.575	123.483
61.795	1.6825	35.5425		8.08425	50.953		16.3	36.995	66.625	103.465	82.645
55.52	2.4925	57.835		19.176	72.9772		11.9175	14.0775	53.755	64.1725	92.28
47.5925	3.58	57.255		24.9205	63.712		16.1475	25.43	27.54	123.772	86.1
73.22	0.9025	47.05		56.8147	75.8363		18.54	11.3575	74.805	75.535	62.7425
34.4225	23.63	89.3225		22.4255	48.0007		22.875	9.7225	72.205	95.49	79.585
91.9675	15.5375	147.495		43.087	45.4395		15.9925	33.3975	95.645	68.075	80.3425
95.2775	19.075	99.155		12.4482	70.1075		23.0925	34.54	52.8275	26.9025	72.055
90.02	11.03	57.1325		4.15825	83.5217		13.135	20.865	97.805	55.5175	89.76
57.0775	26.26	74.325		25.7645	136.473		17.53	32.6625	44.7975	63.745	113.325
42.6125	9.3575	39.5025		14.1082	45.7775		16.1	20.2225	69.99	46.275	89.59
37.2825	19.48	19.565		71.954	91.5493
74.85	3.6525	35.6025		46.94	29.2327
60.0325	16.4175	36.6025		56.0165	60.4053
81.6625	31.94	36.3275		33.7377	88.71
47.8225	35.2725	8.47		53.839	50.4068
22.685	0.905	44.405		38.5177	40.6238
67.0575	19.0175	78.4125		92.1595	17.0865
38.7175	34.37	48.4075		39.3855	25.7248
81.505	0.5	48.1475		14.1158	29.365
77.3225	10.7475	30.48		11.2495	26.582
69.5825	3.43	62.445		30.6663	98.765
39.16	2.615	22.32
29.6675	19.205	27.3525
47.5325	8.07	14.235
79.1425	13.12	49.005
92.61	11.54	47.5725
60.32	12.14	19.43

## Sheet: Suppl. Fig. 1
Suppl. Fig. 1a						Suppl. Fig. 1b						Suppl. Fig. 1c						Suppl. Fig. 1d						Suppl. Fig. 1e						Suppl. Fig. 1f
TR-DHPE (molecule/µm2)						TR-DHPE (nM)						RRX-Oligo-Bio (nM)						OG-DHPE (molecule/µm2)						OG-DHPE (nM)						FITC-Bio (nM)
278	1359	2778	6944	13889		3.125	12.5	50	200	800		3.125	12.5	50	200	800		278	1359	2778	6944	13889		3.125	12.5	50	200	800		3.125	12.5	50	200	800
660.207	3413.79	7219.95	17257.9	30802.2		115.525	470.338	1895.59	7803.42	30743.8		120.938	480.773	2382.88	12058.6	45564.9		99.723	525.827	1141.1	2640.15	4366.05		10.5434	70.5044	317.962	1306.88	5218.07		194.022	484.267	1929.88	7240.72	40066.7
645.86	3670.99	7289.85	17341.1	31004		118.036	463.904	1900.68	7693.49	30491.8		119.438	476.114	2369.67	11902	45730.8		107.702	510.177	1159.73	2494.69	4969.98		10.8334	70.5324	316.85	1300.62	5166.73		194.064	480.276	1931.53	7153.46	40143.1
672.994	3687.74	7461.29	16411.7	31444.9		115.871	481.474	1869.68	7628.71	29924.8		118.584	474.998	2372.44	11908.5	45992.9		112.011	501.342	1137.41	2550.72	4913.98		10.7884	69.0124	317.764	1303.66	5256.17		192.302	479.418	1922.41	7233.24	40227.8
607.738	3534.57	7444.57	16313.3	31370.6		114.243	478.532	1825.28	7645.78	30937.9		118.187	476.107	2357.38	11911.4	46823.9		109.15	481.125	1123.33	2499.64	5027.88		10.6564	68.4274	320.171	1292.92	5263.14		190.169	476.21	1924.84	7271.77	40434.1
579.609	3380.33	7508.4	16229.4	30829.2		113.111	468.806	1853.34	7561.89	30205.4		118.3	476.46	2355.7	11854.3	46663.1		111.228	461.651	1099.39	2412.24	4723.79		10.6624	70.2864	319.719	1298.05	5260.02		190.765	473.637	1918.21	7169.57	40504.8
693.076	3312.09	6285.06	16726.4	31563.7		115.078	475.788	1984.41	8226.98	33978.2		118.105	477.577	2345.87	11852.8	46278.5		109.538	501.243	1087.44	2366.02	4328.21		10.3884	69.3994	323.833	1304.32	5244.83		191.742	472.443	1910.46	7210.82	40358.3
696.846	3391.43	6917.03	17002.8	31453.5		116.83	477.707	1991.93	8116.71	33858.6		119.231	478.003	2345.51	11842.1	46359.7		114.621	534.716	1057.41	2457.26	4820.36		10.5524	69.2094	319.586	1302.07	5190.36		194.842	473.5	1903.41	7270.91	40308.7
659.274	3459.24	6698.47	16707.8	30874.4		114.652	472.961	2022.32	8015.61	33893.4		119.046	479.892	2343.95	11951.4	46540		115.159	521.906	1060.23	2305.44	4790.72		10.5884	69.1024	318.948	1303.9	5234.6		193.996	473.254	1904.94	7225.95	40209.8
631.982	3487.89	6489.97	16982.3	30865.8		114.017	469.043	2048.19	7994.38	33567.7		119.053	478.361	2346.55	12030.6	46813.7		114.568	458.302	1058.68	2372.12	4987.15		10.2974	69.4574	319.174	1319.33	5238.31		194.226	473.389	1911.13	7248.1	40391.8
579.518	3347.53	6460.69	16738	30788.5		115.978	475.464	2019.46	8103.99	33981.1		117.797	476.737	2348.32	12039.6	46167.7		117.895	479.761	1042.75	2307.69	4775.66		10.4494	69.1724	323.938	1311.85	5302.35		194.578	475.39	1908.08	7296.53	40299.3
752.619	3244.54	7215.89	15365.2	28253.3		122.744	488.835	2037.16	7868.25	31702.5		118.597	477.163	2347.35	12015.6	46563		117.899	601.631	1036.76	2253.19	4756.87		10.6814	68.3724	321.414	1300.07	5287.78		194.117	475.342	1918.52	7417.54	40498.7
754.324	3585.53	7075.27	15383	28572.2		119.528	462.726	2012.29	8127.89	31921.8		118.111	475.679	2350.7	11946	46447.9		114.081	598.819	1067.58	2345.64	4562.7		10.6124	68.0444	323.116	1302.01	5245.51		194.42	474.897	1938.08	7349.72	40539.4
721.021	3532.08	6691.99	16003.6	28514.1		117.935	462.986	2017.73	7926.59	31978.5		118.438	475.644	2351.75	11982.6	46768.3		118.237	610.089	1038.01	2388.53	4490.64
720.164	3261.85	6964.11	15786	27754.1		116.411	469.998	1996.52	8040.55	32303.5		118.746	476.178	2351.58	11903	46761.6		115.303	552.397	1062.75	2407.93	4746.5
712.299	3164.05	7232.17	15682	27974.1		120.652	470.345	1977.11	8051.86	32623.8		119.05	474.489	2346.4	11809.2	46419.1		119.56	580.72	1037.08	2462.09	4587.14

## Sheet: Suppl. Fig. 2
Suppl. Fig. 2
AS1411	Random	Null
1.05	1.11	1.06
1.38	1.47	1.44
1.25	1.36	1.29
1.14	1.04	1.13
1.08	1.14	1.1
1.19	1.84	2.66
1.08	1.03	1.15
1.54	1.24	1.29
1.54	1.53	1.16
1.05	1.13	1.12
1.44	1.27	1.8
1.3	1.13	1.43
2.2	1.16	1.1
1.64	1.1	2.99
1.03	1.44	1.22
1.9	1.07	1.73
1.16	1.49	2.64
1.38	1.47	1.16
1.56	1.99	1.25
1.4	1.13	2.25
1.39	1.47	1.4
1.17	1.27	1.05
2.19	1.72	1.41
1.67	2.45	1.32
2.18	1.51	1.78
1.33	1.1	1.36
1.46	1.06	1.48
1.04	2.27	2.09
2.25	1.16	1.17
1.24	1.28	1.31
1.05	1.23	1.29
1.29	1.78	1.47
1.74	1.17	1.55
1.41	1.68	1.57
1.37	1.41	1.35
1.68	1.09	1.42
1.14	2.25	3.84
2.06	1.41	1.23
1.1	2.18	1.91
1.23	1.05	1.55
2.02	1.31	1.31
2.73	1.43	1.15
1.28	1.08	1.45
1.59	1.67	1.68
2.03	1.19	1.23
1.36	1.07	1.18
1.45	1.02	1.9
1.1	1.56	1.81
1.84	1.56	1.24
1.98	1.07	1.85
1.37	1.11	1.11
1.24	1.62	1.61
1.64	1.21	1.24
1.7	1.37	1.26

## Sheet: Suppl. Fig. 3
Suppl. Fig. 3c
Non-treated	Endostatin
4.37596	3.31596
4.76154	3.76154
4.04706	3.04896

## Sheet: Suppl. Fig. 4
Suppl. Fig. 4b			Suppl. Fig. 4c
FAM-AS1411	FAM-AS1411+EIPA		DMSO	EIPA	CPZ	MβCD
3.0803	0.4946		1064.22	1165.64	1481.96	1710.91
3.3434	0.4625		934.365	477.631	1177.31	600.46
3.3277	0.8254		1474.57	1676.41	1329.45	1549
			1510.7	839.264	1427.63	1216.91
			957.576	1145.33	2084.46	906.56
			1423.79	501.601	1094.96	661.25
			1474.14	624.034	666.77	1301.71
			1078.62	642.121	2048.29	1208.45
			1645.35	752.171	1573.35	742.78
			1419.34	1751.23	1535.52	1438.05
			2231.51	539.555	1320.73	947.51
			1460.74	1721.48	1436.18	894.56
			736.726	1403.85	1181.31	1179.22
			1063.73	1192.91	1625.55	882.47
			1232.14	813.842	1503.14	1928.77
			1200.04	1218.4	1662.52	1078.69
			933.606	644.032	1612.59	1333.37
			741.437	553.099	1200.5	1195.25
			1007.01	1093.44	1821.27	823.75
			896.635	1205.29	950.79	1384.86
			1961.98	1311.01	1055.21	1368.52
			1801.67	1372.56	1009.48	1031.95
			1808.47	2775.06	1107.35	1250.77
			2340.86	2195.21	1725.29	1390.19
			1891.44	983.765	1067.08	1017.37
			1325.59	537.054	1238.14	995.48
			576.75	452.116	2195.68	1017.34
			1077.08	408.729	694.43	916.66
			745.203	1353.46	1034.06	717.08
			944.846	816.343	1705.49	1635.54
			1059.3	906.864	1078.21	634.68
			1380.93	541.063	1309.46	1199.38
			897.825	813.795	1603.77	965.82
			1321.17	889.891	999.84	567.45
			1132	1009.93	1182.83	1087.21
			458.27	585.18	1178.43	1466.71
			1405.4	377.406	653.51	1027.7
			1232.74	497.245	1201.95	843.87
			727.378	1665.68	1855.64	782.11
			1136.84	456.827	1157.94	904.63
			744.669	1033.02	1592.89	1163.15
			1244.68	720.943	1317.07	824.4
			856.461	1028	1131.51	1408.8
			1503.44	671.505	1021.32	883.43
			1032.86	744.575	1075.18	959.36
			1188.83	628.371	1360.97	1452.06
			997.122	1237.25	1301	892.98
			1245.63	1661.61	817.79	1171.3
			1346.48	1179.65	972.04	1725.52
			919.959	617.796	930.39	1102.68
			1021.48	893.057	1314.65	1210.16
			850.42	926.824	870.44	928.9
			1484.17	1271.63	1138.06	918.02
			1648.96	1053.13	992.35	1241.72
			1499.82	1064.9
			2672.46	1662.05
			2951.71	1670.28
			1930.02	911.22
			1344.06	1441.49
			2563.54	1213.95
			1848.55	1288.73
			1983.49	1119.31
			1473.04	1661.11
			1430.44	1941.05
			1659.5	1036.12
			1699.59	1451.39
			1327.54	1344.87
			1275.95	1427.99
			1757.81	1123.75
			2213.17	1740.67

## Sheet: Suppl. Fig. 5
Suppl. Fig. 5b
Distance (μm)	RRX	mEGFP-paxillin	Actin
0	0	0.00425	0.02232
0.0968	0.000441191	0.000194782	0.01423
0.1936	0	0.0012	0.02629
0.2903	0.00625	0.00996	0.01822
0.3871	0	0.00417	0.02323
0.4839	0	0.01816	0
0.5807	0.00331	0.01165	0.0297
0.6775	0.03056	0.00957	0.01975
0.7743	0.24922	0	0.02524
0.871	0.16233	0.01336	0.01925
0.9678	0.08552	0.0058	0.02255
1.0646	0.16292	0.00975	0.02617
1.1614	0.13168	0.01635	0.01986
1.2582	0.05882	0.01502	0.02732
1.3549	0.11043	0.01392	0.03802
1.4517	0.07923	0.01257	0.03291
1.5485	0.2112	0.0167	0.02983
1.6453	0.06156	0.01064	0.02916
1.7421	0.04367	0.01415	0.02573
1.8389	0.17139	0.00915	0.03897
1.9356	0.09133	0.02523	0.02326
2.0324	0.10544	0.02704	0.03326
2.1292	0.0328	0.0213	0.02958
2.226	0	0.01912	0.03019
2.3228	0.03446	0.03451	0.0368
2.4196	0	0.0365	0.03975
2.5163	0.00371	0.0331	0.04059
2.6131	0.01081	0.04392	0.04668
2.7099	0	0.04726	0.04886
2.8067	0	0.09261	0.05359
2.9035	0.06129	0.12569	0.09012
3.0002	0.02489	0.14887	0.06586
3.097	0	0.20685	0.0938
3.1938	0	0.25403	0.10513
3.2906	0	0.26806	0.12572
3.3874	0.10278	0.27934	0.1347
3.4842	0.00596	0.24614	0.14707
3.5809	0.09118	0.25058	0.18952
3.6777	0.0012	0.25807	0.20911
3.7745	0.03015	0.27855	0.20078
3.8713	0	0.30056	0.21713
3.9681	0.07574	0.35877	0.27352
4.0648	0.03796	0.36597	0.26781
4.1616	0.10207	0.30406	0.28312
4.2584	0.18976	0.32351	0.28696
4.3552	0.06461	0.30243	0.25351
4.452	0.0618	0.32224	0.34075
4.5488	0.18039	0.31029	0.36479
4.6455	0.0896	0.32254	0.34328
4.7423	0.16805	0.353	0.32935
4.8391	0.0085	0.36275	0.39373
4.9359	0.08834	0.46889	0.34182
5.0327	0.08358	0.45584	0.34147
5.1295	0.29852	0.53744	0.39352
5.2262	0.2862	0.58541	0.43763
5.323	0.46455	0.67825	0.32297
5.4198	0.26362	0.70055	0.36585
5.5166	0.29303	0.82311	0.45532
5.6134	0.35588	0.8792	0.37005
5.7101	0.41354	0.9358	0.37017
5.8069	0.11532	0.8816	0.4895
5.9037	0.31899	0.92224	0.49833
6.0005	0.27945	0.89246	0.55401
6.0973	0.60867	0.81328	0.6008
6.1941	0.30085	0.89705	0.57036
6.2908	0.27365	0.90624	0.59267
6.3876	0.41872	0.90995	0.62685
6.4844	0.50582	0.88271	0.70201
6.5812	0.64209	0.89108	0.66556
6.678	0.76812	0.88842	0.67001
6.7747	0.69729	0.89522	0.68038
6.8715	0.59161	0.83912	0.7715
6.9683	0.44939	0.88218	0.65274
7.0651	0.4263	0.91611	0.73487
7.1619	0.69171	0.95497	0.70527
7.2587	0.56714	0.89055	0.66187
7.3554	0.46273	0.91504	0.68838
7.4522	0.55569	0.88387	0.65573
7.549	0.47915	0.91338	0.67033
7.6458	0.45593	0.95288	0.54699
7.7426	0.64162	0.95703	0.60837
7.8394	0.65471	0.97718	0.5686
7.9361	0.60911	1	0.61871
8.0329	0.8168	0.92728	0.68887
8.1297	0.89261	0.87809	0.66635
8.2265	0.70718	0.88299	0.66938
8.3233	0.81438	0.88173	0.7619
8.42	0.53825	0.88156	0.78795
8.5168	0.67016	0.83656	0.80595
8.6136	0.58828	0.85349	0.80048
8.7104	0.72633	0.89293	0.88944
8.8072	0.74897	0.91844	0.87412
8.904	0.68951	0.95553	0.866
9.0007	0.64462	0.86019	1
9.0975	0.76098	0.92806	0.89058
9.1943	0.56317	0.88468	0.88139
9.2911	0.94714	0.82776	0.97359
9.3879	0.95826	0.80065	0.91011
9.4846	0.76396	0.79421	0.85819
9.5814	0.87511	0.78899	0.84978
9.6782	1	0.7426	0.91615
9.775	0.99312	0.79625	0.83639
9.8718	0.9296	0.87047	0.83411
9.9686	0.91257	0.8017	0.72559
10.0653	0.81676	0.75928	0.67408
10.1621	0.86663	0.72532	0.70787
10.2589	0.89811	0.65652	0.6617
10.3557	0.75975	0.5973	0.63431
10.4525	0.55202	0.56047	0.57657
10.5493	0.48533	0.56017	0.50455
10.646	0.69943	0.52232	0.49114
10.7428	0.75284	0.45088	0.48384
10.8396	0.43559	0.45262	0.34459
10.9364	0.53519	0.42023	0.36532
11.0332	0.78458	0.40213	0.26807
11.1299	0.58373	0.39392	0.28264
11.2267	0.41964	0.39849	0.23863
11.3235	0.63613	0.44877	0.29009
11.4203	0.51289	0.52841	0.22015
11.5171	0.56281	0.49656	0.18905
11.6139	0.54754	0.47511	0.19801
11.7106	0.62199	0.34361	0.20782
11.8074	0.47356	0.27556	0.15808
11.9042	0.3583	0.32407	0.20742
12.001	0.09394	0.28859	0.17576
12.0978	0.32381	0.33439	0.18591
12.1945	0.25302	0.35074	0.17556
12.2913	0.35183	0.36307	0.13354
12.3881	0.51574	0.41817	0.18542
12.4849	0.56894	0.3529	0.15504
12.5817	0.49733	0.29689	0.19395
12.6785	0.40252	0.30407	0.15669
12.7752	0.55519	0.29185	0.14033
12.872	0.66663	0.26826	0.18558
12.9688	0.59584	0.29169	0.1556
13.0656	0.26824	0.27282	0.16023
13.1624	0.56313	0.24369	0.1637
13.2592	0.35423	0.25608	0.12171
13.3559	0.49124	0.256	0.12254
13.4527	0.36098	0.24433	0.14994
13.5495	0.31193	0.23674	0.11626
13.6463	0.52007	0.21067	0.13384
13.7431	0.42031	0.20823	0.13505
13.8398	0.39903	0.18812	0.12814
13.9366	0.4661	0.19214	0.14387
14.0334	0.14615	0.16639	0.13809
14.1302	0.28814	0.1856	0.14908
14.227	0.342	0.16555	0.14349
14.3238	0.25023	0.17962	0.17257
14.4205	0.37538	0.17385	0.14954
14.5173	0.25719	0.16736	0.17104
14.6141	0.1677	0.16345	0.1493
14.7109	0.19954	0.17507	0.14141
14.8077	0.29036	0.16796	0.14338
14.9045	0.1192	0.18279	0.18092
15.0012	0.14806	0.18656	0.16234
15.098	0.09155	0.20664	0.15932
15.1948	0.32925	0.21396	0.15583
15.2916	0.23839	0.21051	0.16652
15.3884	0.23157	0.21394	0.1381
15.4851	0.18789	0.18273	0.14309
15.5819	0.16367	0.17828	0.14922
15.6787	0.20786	0.18949	0.15381
15.7755	0.13452	0.18315	0.20176
15.8723	0.16379	0.18674	0.15259
15.9691	0.21563	0.20339	0.14397
16.0658	0.15093	0.17817	0.20176
16.1626	0.29251	0.20439	0.18754
16.2594	0.07697	0.17799	0.20691
16.3562	0.03995	0.15742	0.21208
16.453	0.1466	0.15014	0.12567
16.5497	0.24004	0.15352	0.11245
16.6465	0.16399	0.1619	0.11615
16.7433	0.07743	0.154	0.1583
16.8401	0.04135	0.13711	0.13898
16.9369	0.02181	0.15804	0.13764
17.0337	0.29696	0.13029	0.13421
17.1304	0.34623	0.13959	0.12959
17.2272	0.00106	0.14937	0.15931
17.324	0.1649	0.12954	0.13992
17.4208	0.31831	0.09952	0.14096
17.5176	0.45707	0.13047	0.1516
17.6143	0.26137	0.09972	0.12647
17.7111	0.20666	0.08884	0.11338
17.8079	0.18328	0.10228	0.1302
17.9047	0.23426	0.08834	0.13389
18.0015	0.12079	0.10314	0.08598
18.0983	0.1166	0.09094	0.14546
18.195	0.03625	0.08875	0.13594
18.2918	0.22196	0.08178	0.10638
18.3886	0.01352	0.09561	0.11318
18.4854	0.08131	0.09021	0.11429
18.5822	0.08474	0.08403	0.10558
18.679	0.00502	0.08322	0.14306
18.7757	0.19711	0.0842	0.09955
18.8725	0.06726	0.07652	0.0978
18.9693	0.18228	0.09091	0.101
19.0661	0.0275	0.08403	0.07987
19.1629	0	0.10122	0.06598
19.2596	0.07416	0.09404	0.08928
19.3564	0.14069	0.08393	0.09978
19.4532	0.21107	0.08198	0.08432
19.55	0.21012	0.08694	0.07153
19.6468	0.1207	0.06933	0.09448
19.7436	0.03191	0.06322	0.08954
19.8403	0.0377	0.07037	0.07751
19.9371	0.15894	0.05791	0.05502
20.0339	0.17413	0.05822	0.07934
20.1307	0.07388	0.06717	0.04617
20.2275	0	0.04898	0.06794
20.3242	0.10107	0.07159	0.04771
20.421	0.17779	0.07795	0.07208
20.5178	0.045	0.07434	0.07565
20.6146	0.12725	0.07028	0.06825
20.7114	0.24112	0.05731	0.08234
20.8082	0.25922	0.06795	0.09542
20.9049	0.2324	0.05761	0.07849
21.0017	0.17687	0.06509	0.06603
21.0985	0.17995	0.05556	0.08112
21.1953	0.26706	0.05161	0.10147
21.2921	0.13534	0.07647	0.07919
21.3889	0.21519	0.08508	0.05698
21.4856	0.0428	0.05671	0.08004
21.5824	0.19971	0.05474	0.07016
21.6792	0.11221	0.07612	0.08153
21.776	0.04553	0.07154	0.04993
21.8728	0.06001	0.07207	0.0596
21.9695	0.03366	0.07391	0.06303
22.0663	0.09412	0.0867	0.08861
22.1631	0.21835	0.07809	0.08323
22.2599	0.3419	0.08451	0.07937
22.3567	0.16421	0.11705	0.07922
22.4535	0.24778	0.10712	0.08799
22.5502	0.18184	0.10687	0.08558
22.647	0.18637	0.06407	0.10053
22.7438	0.34184	0.07253	0.08869
22.8406	0.10842	0.08445	0.07514
22.9374	0.09393	0.06975	0.09534
23.0341	0.10635	0.06574	0.08526
23.1309	0.19409	0.09038	0.10021
23.2277	0.27168	0.07813	0.06783
23.3245	0.23236	0.09192	0.08455
23.4213	0.32635	0.06066	0.1277
23.5181	0.21743	0.07531	0.15507
23.6148	0.109	0.07796	0.1111
23.7116	0.19199	0.0465	0.09298
23.8084	0.03313	0.04798	0.09139
23.9052	0.09691	0.06883	0.11806
24.002	0.155	0.06315	0.07557
24.0988	0.19869	0.07329	0.11017
24.1955	0.1083	0.07794	0.08933
24.2923	0.19511	0.06239	0.07837
24.3891	0.11723	0.06726	0.08866
24.4859	0.14737	0.06717	0.06619
24.5827	0.0214	0.0673	0.10593
24.6794	0.04106	0.06527	0.07673
24.7762	0.15976	0.07023	0.10033
24.873	0.12671	0.10345	0.10253
24.9698	0.03545	0.09985	0.12554
25.0666	0.15125	0.0926	0.13826
25.1634	0.09822	0.10167	0.13584
25.2601	0.35882	0.05602	0.08161
25.3569	0.30771	0.07771	0.10814
25.4537	0.45517	0.08724	0.09819
25.5505	0.19424	0.0661	0.09111
25.6473	0.22572	0.07695	0.09723
25.744	0.13449	0.08081	0.0888
25.8408	0.20185	0.07366	0.08622
25.9376	0.26821	0.07143	0.11059
26.0344	0.16752	0.08499	0.09613
26.1312	0.10909	0.08725	0.08657
26.228	0.23314	0.08684	0.10573
26.3247	0.20459	0.08898	0.07642
26.4215	0.08716	0.08569	0.08142
26.5183	0.17083	0.10006	0.07731
26.6151	0.15764	0.11266	0.11863
26.7119	0.10147	0.10671	0.08238
26.8087	0.24829	0.10443	0.07728
26.9054	0.19903	0.10184	0.09738
27.0022	0.1904	0.09373	0.05749
27.099	0.14437	0.06975	0.06673
27.1958	0.09597	0.07319	0.0672
27.2926	0.09368	0.07884	0.07208
27.3893	0.01966	0.06745	0.05588
27.4861	0.0312	0.06705	0.08195
27.5829	0.19543	0.08406	0.08312
27.6797	0.06669	0.06963	0.08323
27.7765	0.27819	0.10489	0.06956
27.8733	0.16835	0.07621	0.08554
27.97	0.09921	0.09672	0.08629
28.0668	0.00583	0.08516	0.10114
28.1636	0.22515	0.07146	0.09692
28.2604	0.05286	0.08331	0.0954
28.3572	0.07339	0.08853	0.0975
28.454	0.14849	0.1088	0.11922
28.5507	0.21716	0.09613	0.12236
28.6475	0.28259	0.09562	0.06906
28.7443	0.26321	0.10533	0.08329
28.8411	0.14831	0.10512	0.0866
28.9379	0.25391	0.06384	0.11819
29.0346	0.22099	0.08481	0.12933
29.1314	0.24364	0.10897	0.15806
29.2282	0.23077	0.12948	0.11098
29.325	0.18844	0.08946	0.09469
29.4218	0.2137	0.06646	0.12325
29.5186	0.18552	0.09369	0.11
29.6153	0.31651	0.11033	0.13048
29.7121	0.21199	0.11377	0.07923
29.8089	0.13726	0.10694	0.13309
29.9057	0.19268	0.11818	0.09595
30.0025	0.15483	0.10607	0.11448
30.0992	0.03629	0.12443	0.10485
30.196	0.11814	0.10502	0.0942
30.2928	0.04939	0.11704	0.05377
30.3896	0.07248	0.11265	0.11221
30.4864	0.10343	0.08452	0.11387
30.5832	0.10604	0.12307	0.10231
30.6799	0.13276	0.10885	0.10766
30.7767	0.03951	0.10829	0.12671
30.8735	0.09765	0.1146	0.13931
30.9703	0.19252	0.1196	0.12708
31.0671	0.06821	0.11605	0.13584
31.1639	0.0612	0.13803	0.13474
31.2606	0.01919	0.15473	0.18845
31.3574	0.05715	0.16196	0.13745
31.4542	0.09404	0.12567	0.14647
31.551	0.06799	0.14485	0.15133
31.6478	0.10534	0.1483	0.18565
31.7445	0.1365	0.14812	0.18439
31.8413	0.09012	0.15719	0.17548
31.9381	0.03344	0.14646	0.20236
32.0349	0.07041	0.15366	0.21671
32.1317	0.06383	0.18164	0.17042
32.2285	0.07243	0.16807	0.19321
32.3252	0.2007	0.19307	0.20173
32.422	0.14738	0.18291	0.17589
32.5188	0.27566	0.19564	0.19244
32.6156	0.22615	0.19214	0.18994
32.7124	0.08669	0.21458	0.19921
32.8091	0.02031	0.19954	0.17813
32.9059	0.17443	0.19216	0.18183
33.0027	0.0293	0.20559	0.19094
33.0995	0.1668	0.21309	0.19395
33.1963	0.08564	0.25791	0.19871
33.2931	0.08684	0.28686	0.21009
33.3898	0.12112	0.2774	0.21622
33.4866	0.26729	0.25437	0.20745
33.5834	0.18465	0.19795	0.23083
33.6802	0.24083	0.195	0.19891
33.777	0.19045	0.19265	0.2089
33.8737	0.23373	0.18275	0.22011
33.9705	0.20208	0.1967	0.25833
34.0673	0.31877	0.18262	0.31374
34.1641	0.27022	0.18785	0.28488
34.2609	0.46662	0.18369	0.33263
34.3577	0.27616	0.20541	0.2824
34.4544	0.05751	0.17927	0.28694
34.5512	0.19635	0.19231	0.28038
34.648	0.11852	0.16594	0.33117
34.7448	0.34726	0.18772	0.29317
34.8416	0.36429	0.19355	0.29641
34.9384	0.3954	0.18292	0.2946
35.0351	0.32549	0.21099	0.23202
35.1319	0.14418	0.20021	0.25969
35.2287	0.20429	0.20815	0.3333
35.3255	0.1034	0.17077	0.31873
35.4223	0.11132	0.19742	0.3384
35.519	0.14628	0.19178	0.40619
35.6158	0.1814	0.21526	0.38249
35.7126	0.19966	0.21599	0.31548
35.8094	0.07329	0.20535	0.36948
35.9062	0.23523	0.20769	0.35234
36.003	0.16963	0.2026	0.32237
36.0997	0.1742	0.21052	0.38273
36.1965	0.2829	0.19843	0.36384
36.2933	0.17361	0.21869	0.39331
36.3901	0.14272	0.20564	0.37483
36.4869	0.20789	0.22126	0.37794
36.5836	0.18425	0.23583	0.44748
36.6804	0.42343	0.23382	0.44699
36.7772	0.33608	0.2395	0.42718
36.874	0.24045	0.25671	0.39571
36.9708	0.30056	0.24313	0.43379
37.0676	0.32723	0.26352	0.38836
37.1643	0.27172	0.2489	0.47591
37.2611	0.27043	0.25491	0.47648
37.3579	0.37465	0.30142	0.47914
37.4547	0.3318	0.29664	0.50453
37.5515	0.35721	0.31521	0.53122
37.6483	0.28461	0.34837	0.48851
37.745	0.29038	0.41601	0.57837
37.8418	0.33108	0.48679	0.56974
37.9386	0.49016	0.44942	0.62181
38.0354	0.35946	0.45299	0.59977
38.1322	0.49245	0.46439	0.63212
38.2289	0.55186	0.50989	0.6319
38.3257	0.54413	0.54287	0.64071
38.4225	0.42711	0.54121	0.58992
38.5193	0.43107	0.57244	0.70375
38.6161	0.56359	0.56474	0.6851
38.7129	0.4865	0.55008	0.63739
38.8096	0.52487	0.60537	0.66665
38.9064	0.49652	0.5654	0.71762
39.0032	0.58533	0.56921	0.73278
39.1	0.46036	0.53499	0.66378
39.1968	0.41951	0.54269	0.70777
39.2935	0.39386	0.57227	0.72041
39.3903	0.61524	0.5504	0.70048
39.4871	0.27708	0.52128	0.70523
39.5839	0.4979	0.51912	0.7497
39.6807	0.48447	0.57203	0.74513
39.7775	0.58047	0.55707	0.71987
39.8742	0.57915	0.57576	0.75348
39.971	0.53861	0.51572	0.72736
40.0678	0.62458	0.55423	0.68641
40.1646	0.66126	0.57948	0.68409
40.2614	0.5951	0.5215	0.72976
40.3582	0.51717	0.5342	0.69711
40.4549	0.50783	0.56853	0.63083
40.5517	0.34672	0.576	0.54437
40.6485	0.38497	0.60143	0.6017
40.7453	0.51868	0.64347	0.6025
40.8421	0.46242	0.5438	0.61224
40.9388	0.39597	0.4965	0.52646
41.0356	0.57435	0.52112	0.50246
41.1324	0.68591	0.49477	0.4742
41.2292	0.56134	0.43483	0.38416
41.326	0.35243	0.41426	0.31672
41.4228	0.42372	0.40018	0.29223
41.5195	0.5321	0.37298	0.3058
41.6163	0.53512	0.33264	0.2786
41.7131	0.45718	0.28252	0.21818
41.8099	0.45094	0.20426	0.20306
41.9067	0.36771	0.17838	0.15788
42.0034	0.29345	0.18593	0.20534
42.1002	0.26729	0.18276	0.12598
42.197	0.26545	0.18699	0.1289
42.2938	0.28382	0.17996	0.14503
42.3906	0.26729	0.16562	0.13603
42.4874	0.36023	0.1883	0.14012
42.5841	0.2616	0.1421	0.12842
42.6809	0.35789	0.11091	0.10414
42.7777	0.29346	0.12785	0.11017
42.8745	0.14027	0.08902	0.09693
42.9713	0.24892	0.0643	0.06867
43.0681	0.14526	0.06816	0.07449
43.1648	0.14657	0.06074	0.057
43.2616	0.17684	0.05341	0.06603
43.3584	0.27869	0.06873	0.05588
43.4552	0.18039	0.05701	0.08406
43.552	0.17332	0.0438	0.05901
43.6487	0.05969	0.04539	0.04851
43.7455	0.19405	0.02986	0.0457
43.8423	0.05699	0.03066	0.05622
43.9391	0.14111	0.0234	0.04473
44.0359	0.01752	0.01581	0.05421
44.1327	0.11451	0.02329	0.03712
44.2294	0.08315	0.03454	0.05468
44.3262	0.02305	0.03155	0.03283
44.423	0.04672	0.02293	0.02942
44.5198	0.08518	0.02336	0.0321
44.6166	0.08071	0.03147	0.03189
44.7133	0.0439	0.01941	0.04077
44.8101	0.0854	0.01866	0.04131
44.9069	0.22575	0.02115	0.03421
45.0037	0.04158	0.01549	0.02178
45.1005	0.18013	0.01029	0.02927
45.1973	0.12469	0.01533	0.03939
45.294	0.14537	0.02414	0.03564
45.3908	0.13568	0.01411	0.02196
45.4876	0.06621	0.01894	0.02474
45.5844	0.06587	0.02877	0.03066
45.6812	0	0.02082	0.03485
45.778	0.08448	0.02072	0.02524
45.8747	0.05628	0.02136	0.03162
45.9715	0.00954	0.0214	0.03057
46.0683	0.03237	0.02461	0.0264
46.1651	0.05268	0.03259	0.02642

[truncated: 8 more sheets: Suppl. Fig. 6, Suppl. Fig. 7, Suppl. Fig. 8, Suppl. Fig. 9, Suppl. Fig. 10, Suppl. Fig. 11, Suppl. Fig. 12, Suppl. Fig. 13]
